# Supplementary material for: Effects of SLC45A2 and GPNMB on Melanin Deposition Based on Transcriptome Sequencing in Chicken Feather Follicles
Source: Animals (Basel). 2023 Aug 12;13(16):2608. doi: 10.3390/ani13162608 (PMC10451703; doi:10.3390/ani13162608)
Supplement: Supplementary file 1 [file animals-13-02608-s001.zip]

Archive with 9 entries (9 files):
- Figure S1.pdf
- Figure S2.pdf
- Table S1.pdf
- Table S2.pdf
- Table S3.xlsx
- Table S4.xlsx
- Table S5.xlsx
- Table S6.pdf
- Table S7.xlsx
