# Supplementary material for: Effects of SLC45A2 and GPNMB on Melanin Deposition Based on Transcriptome Sequencing in Chicken Feather Follicles
Source: Animals (Basel). 2023 Aug 12;13(16):2608. doi: 10.3390/ani13162608 (PMC10451703; doi:10.3390/ani13162608)
Supplement: Supplementary file 1 [file animals-13-02608-s001.zip › Table S3.xlsx]

## Sheet: YW vs. HW
Table S3. GO classification of the differentially expressed genes.
#GO_classify1	GO_classify2	GO_ID	AllGene_number	DEG_number	DEG_ID
biological process	cellular process	GO:0009987	10857	131	ENSGALG00000033416;ENSGALG00000007837;ENSGALG00000016724;Gallus_gallus_newGene_6060;ENSGALG00000016227;ENSGALG00000053721;ENSGALG00000030614;ENSGALG00000044307;ENSGALG00000016722;ENSGALG00000050753;ENSGALG00000016154;ENSGALG00000010949;ENSGALG00000052087;ENSGALG00000039572;ENSGALG00000013057;ENSGALG00000010793;ENSGALG00000001926;ENSGALG00000001608;ENSGALG00000006785;ENSGALG00000002112;Gallus_gall…
biological process	single-organism process	GO:0044699	9632	132	ENSGALG00000016615;ENSGALG00000027389;ENSGALG00000007001;ENSGALG00000013568;ENSGALG00000002549;ENSGALG00000039751;ENSGALG00000033083;ENSGALG00000003955;ENSGALG00000005209;ENSGALG00000027864;ENSGALG00000034438;ENSGALG00000009048;ENSGALG00000002192;ENSGALG00000005763;ENSGALG00000012421;ENSGALG00000010001;ENSGALG00000020876;ENSGALG00000039264;ENSGALG00000038433;ENSGALG00000039040;ENSGALG00000017050;…
biological process	biological regulation	GO:0065007	7581	109	ENSGALG00000002192;ENSGALG00000001926;Gallus_gallus_newGene_6204;ENSGALG00000010793;ENSGALG00000005763;ENSGALG00000052087;ENSGALG00000012421;ENSGALG00000010001;ENSGALG00000039264;ENSGALG00000037687;ENSGALG00000038433;Gallus_gallus_newGene_5767;ENSGALG00000017050;ENSGALG00000035325;ENSGALG00000016446;ENSGALG00000009870;ENSGALG00000012545;ENSGALG00000026836;ENSGALG00000001608;ENSGALG00000039708;ENS…
biological process	metabolic process	GO:0008152	7396	79	ENSGALG00000037257;ENSGALG00000008883;ENSGALG00000000795;ENSGALG00000002963;ENSGALG00000053511;ENSGALG00000006453;ENSGALG00000029968;ENSGALG00000041280;ENSGALG00000028284;ENSGALG00000053867;ENSGALG00000049422;ENSGALG00000012297;ENSGALG00000046931;ENSGALG00000034661;ENSGALG00000041555;ENSGALG00000014711;ENSGALG00000017237;ENSGALG00000028402;ENSGALG00000005094;ENSGALG00000033789;ENSGALG00000015599;…
biological process	response to stimulus	GO:0050896	5248	93	ENSGALG00000014711;ENSGALG00000041555;ENSGALG00000030940;ENSGALG00000012481;ENSGALG00000002554;ENSGALG00000003138;ENSGALG00000041280;ENSGALG00000009107;ENSGALG00000012297;ENSGALG00000028158;ENSGALG00000049422;ENSGALG00000028284;ENSGALG00000008883;ENSGALG00000002201;ENSGALG00000008306;ENSGALG00000002963;ENSGALG00000037257;ENSGALG00000029968;ENSGALG00000006453;ENSGALG00000007874;ENSGALG00000044439;…
biological process	cellular component organization or biogenesis	GO:0071840	4244	55	ENSGALG00000033391;ENSGALG00000005763;ENSGALG00000002192;ENSGALG00000012421;ENSGALG00000011271;ENSGALG00000000158;ENSGALG00000008177;ENSGALG00000039572;ENSGALG00000052087;Gallus_gallus_newGene_1514;ENSGALG00000031997;ENSGALG00000033789;ENSGALG00000002554;ENSGALG00000013771;ENSGALG00000034661;ENSGALG00000041555;ENSGALG00000009870;ENSGALG00000035325;ENSGALG00000026995;ENSGALG00000002963;ENSGALG0000…
biological process	multicellular organismal process	GO:0032501	4121	65	ENSGALG00000026995;ENSGALG00000007874;ENSGALG00000006453;ENSGALG00000037257;ENSGALG00000008306;ENSGALG00000008883;ENSGALG00000049422;ENSGALG00000012297;ENSGALG00000009107;ENSGALG00000003138;ENSGALG00000002554;ENSGALG00000034661;ENSGALG00000041555;ENSGALG00000017237;ENSGALG00000031997;ENSGALG00000016698;ENSGALG00000033391;ENSGALG00000040432;ENSGALG00000011271;ENSGALG00000008177;ENSGALG00000040180;…
biological process	signaling	GO:0023052	3881	65	ENSGALG00000049422;ENSGALG00000028158;ENSGALG00000012297;ENSGALG00000009107;ENSGALG00000044439;ENSGALG00000026995;ENSGALG00000006453;ENSGALG00000029968;ENSGALG00000008883;ENSGALG00000002963;ENSGALG00000041555;ENSGALG00000014711;ENSGALG00000003138;ENSGALG00000002554;ENSGALG00000031997;ENSGALG00000005094;ENSGALG00000015132;ENSGALG00000027786;ENSGALG00000023933;ENSGALG00000030125;ENSGALG00000008177;…
biological process	localization	GO:0051179	3699	54	ENSGALG00000038433;ENSGALG00000031997;ENSGALG00000033789;ENSGALG00000005094;ENSGALG00000008177;ENSGALG00000052087;ENSGALG00000010793;ENSGALG00000001926;ENSGALG00000002192;ENSGALG00000012021;ENSGALG00000028284;ENSGALG00000002112;ENSGALG00000010820;ENSGALG00000009107;ENSGALG00000001608;ENSGALG00000003904;ENSGALG00000006453;ENSGALG00000053511;ENSGALG00000026995;ENSGALG00000007874;ENSGALG00000008883;…
biological process	developmental process	GO:0032502	3684	64	ENSGALG00000002554;ENSGALG00000041555;ENSGALG00000034661;ENSGALG00000006453;ENSGALG00000026995;ENSGALG00000002963;ENSGALG00000008883;ENSGALG00000008306;ENSGALG00000037257;ENSGALG00000049422;ENSGALG00000009107;ENSGALG00000040432;ENSGALG00000033391;ENSGALG00000016698;ENSGALG00000051258;ENSGALG00000027786;ENSGALG00000008177;ENSGALG00000017237;ENSGALG00000031997;ENSGALG00000005094;ENSGALG00000028770;…
biological process	immune system process	GO:0002376	1314	39	ENSGALG00000002554;ENSGALG00000039040;ENSGALG00000009870;ENSGALG00000038393;ENSGALG00000030940;ENSGALG00000037257;ENSGALG00000008306;ENSGALG00000007874;ENSGALG00000026995;ENSGALG00000006453;ENSGALG00000010820;ENSGALG00000002112;ENSGALG00000028284;ENSGALG00000006785;ENSGALG00000002192;ENSGALG00000000158;ENSGALG00000052087;ENSGALG00000017237;ENSGALG00000005094;ENSGALG00000038433;ENSGALG00000010949;…
biological process	locomotion	GO:0040011	1116	27	ENSGALG00000002192;ENSGALG00000038634;ENSGALG00000014933;ENSGALG00000001926;ENSGALG00000033391;ENSGALG00000010490;ENSGALG00000052087;ENSGALG00000013568;ENSGALG00000001169;ENSGALG00000027980;ENSGALG00000005094;ENSGALG00000004594;ENSGALG00000005631;ENSGALG00000005209;ENSGALG00000033083;ENSGALG00000010949;ENSGALG00000016154;ENSGALG00000013085;ENSGALG00000053278;ENSGALG00000041555;ENSGALG00000026995;…
biological process	multi-organism process	GO:0051704	1080	26	ENSGALG00000014933;ENSGALG00000001926;ENSGALG00000043641;ENSGALG00000002192;ENSGALG00000013057;ENSGALG00000038634;ENSGALG00000021025;ENSGALG00000007001;ENSGALG00000008177;ENSGALG00000002549;ENSGALG00000052643;ENSGALG00000027980;ENSGALG00000038433;ENSGALG00000004594;ENSGALG00000005209;ENSGALG00000003138;ENSGALG00000028770;ENSGALG00000009870;ENSGALG00000006453;ENSGALG00000008306;ENSGALG00000038540;…
biological process	biological adhesion	GO:0022610	723	17	ENSGALG00000038634;ENSGALG00000002192;ENSGALG00000005349;ENSGALG00000052087;ENSGALG00000001450;ENSGALG00000013568;ENSGALG00000001169;ENSGALG00000015132;ENSGALG00000031430;ENSGALG00000037402;ENSGALG00000012481;ENSGALG00000010949;ENSGALG00000006035;ENSGALG00000041555;ENSGALG00000012545;ENSGALG00000026836;ENSGALG00000006453
biological process	reproductive process	GO:0022414	642	7	ENSGALG00000028770;ENSGALG00000027864;ENSGALG00000027980;ENSGALG00000014933;ENSGALG00000003138;ENSGALG00000038634;ENSGALG00000038540
biological process	reproduction	GO:0000003	618	7	ENSGALG00000038634;ENSGALG00000038540;ENSGALG00000003138;ENSGALG00000014933;ENSGALG00000027980;ENSGALG00000027864;ENSGALG00000028770
biological process	growth	GO:0040007	588	5	ENSGALG00000027980;ENSGALG00000044388;ENSGALG00000037257;ENSGALG00000003369;ENSGALG00000007837
biological process	behavior	GO:0007610	529	10	ENSGALG00000014933;ENSGALG00000001926;ENSGALG00000016154;ENSGALG00000038634;ENSGALG00000013568;ENSGALG00000053278;ENSGALG00000003369;ENSGALG00000012297;ENSGALG00000004594;ENSGALG00000009107
biological process	rhythmic process	GO:0048511	185	3	ENSGALG00000043641;ENSGALG00000038634;ENSGALG00000034661
biological process	cell killing	GO:0001906	46	2	ENSGALG00000006453;ENSGALG00000002192
biological process	biological phase	GO:0044848	7	1	ENSGALG00000044388
biological process	detoxification	GO:0098754	7	0
biological process	cell aggregation	GO:0098743	2	0
cellular component	cell	GO:0005623	11121	140	ENSGALG00000027864;ENSGALG00000039447;ENSGALG00000009048;ENSGALG00000009479;ENSGALG00000033083;ENSGALG00000005209;ENSGALG00000003955;ENSGALG00000023083;ENSGALG00000039751;ENSGALG00000002549;ENSGALG00000007001;ENSGALG00000013568;ENSGALG00000016615;ENSGALG00000055014;ENSGALG00000027389;ENSGALG00000010820;ENSGALG00000039708;ENSGALG00000003904;ENSGALG00000039987;ENSGALG00000038393;ENSGALG00000016446;…
cellular component	cell part	GO:0044464	11100	140	ENSGALG00000001608;ENSGALG00000002112;ENSGALG00000006785;Gallus_gallus_newGene_5767;ENSGALG00000012290;ENSGALG00000000748;ENSGALG00000048160;ENSGALG00000013057;ENSGALG00000001926;ENSGALG00000010793;ENSGALG00000052087;ENSGALG00000039572;ENSGALG00000001091;ENSGALG00000053981;Gallus_gallus_newGene_6060;ENSGALG00000016154;ENSGALG00000021395;ENSGALG00000010949;ENSGALG00000030614;ENSGALG00000041483;ENS…
cellular component	organelle	GO:0043226	8388	98	ENSGALG00000014933;ENSGALG00000052924;ENSGALG00000008058;ENSGALG00000043641;ENSGALG00000044388;ENSGALG00000038634;ENSGALG00000052025;ENSGALG00000008551;ENSGALG00000028018;ENSGALG00000041204;ENSGALG00000005631;ENSGALG00000029144;ENSGALG00000004594;ENSGALG00000004859;ENSGALG00000003369;ENSGALG00000050510;ENSGALG00000040180;ENSGALG00000038540;ENSGALG00000001740;ENSGALG00000044599;ENSGALG00000017021;…
cellular component	membrane	GO:0016020	6379	82	ENSGALG00000002549;ENSGALG00000039687;ENSGALG00000039751;ENSGALG00000016615;ENSGALG00000006318;ENSGALG00000007001;ENSGALG00000016227;Gallus_gallus_newGene_6060;ENSGALG00000007466;ENSGALG00000027864;ENSGALG00000005209;ENSGALG00000021395;ENSGALG00000016154;ENSGALG00000010949;ENSGALG00000050753;ENSGALG00000053721;ENSGALG00000039264;ENSGALG00000047827;Gallus_gallus_newGene_6204;ENSGALG00000001926;ENS…
cellular component	organelle part	GO:0044422	5600	57	ENSGALG00000031901;ENSGALG00000008177;ENSGALG00000048841;ENSGALG00000054772;ENSGALG00000033381;ENSGALG00000038579;ENSGALG00000001926;ENSGALG00000042491;ENSGALG00000016698;ENSGALG00000048375;ENSGALG00000033789;ENSGALG00000048160;ENSGALG00000000748;ENSGALG00000016446;ENSGALG00000009870;ENSGALG00000012545;ENSGALG00000034349;ENSGALG00000002554;ENSGALG00000009107;ENSGALG00000041280;ENSGALG00000006785;…
cellular component	membrane part	GO:0044425	5177	71	ENSGALG00000047827;ENSGALG00000039264;ENSGALG00000002192;ENSGALG00000049208;ENSGALG00000010793;Gallus_gallus_newGene_6204;ENSGALG00000052087;ENSGALG00000001608;ENSGALG00000002112;Gallus_gallus_newGene_5497;ENSGALG00000038393;ENSGALG00000016281;ENSGALG00000016446;ENSGALG00000039687;ENSGALG00000002549;ENSGALG00000039751;ENSGALG00000016615;ENSGALG00000006318;ENSGALG00000007001;ENSGALG00000007466;Gal…
cellular component	macromolecular complex	GO:0032991	4095	48	ENSGALG00000033789;ENSGALG00000048160;ENSGALG00000033381;ENSGALG00000027786;ENSGALG00000038579;ENSGALG00000031901;ENSGALG00000000158;ENSGALG00000048841;ENSGALG00000052087;ENSGALG00000042491;ENSGALG00000048375;ENSGALG00000002112;ENSGALG00000012297;ENSGALG00000006785;ENSGALG00000009107;ENSGALG00000034204;ENSGALG00000006453;ENSGALG00000039987;Gallus_gallus_newGene_4479;ENSGALG00000008883;ENSGALG0000…
cellular component	membrane-enclosed lumen	GO:0031974	2946	21	ENSGALG00000008177;ENSGALG00000016698;ENSGALG00000043641;ENSGALG00000041204;ENSGALG00000033416;ENSGALG00000033789;ENSGALG00000023083;ENSGALG00000012545;ENSGALG00000009870;ENSGALG00000000748;ENSGALG00000003369;ENSGALG00000033083;ENSGALG00000002554;ENSGALG00000006785;ENSGALG00000049422;ENSGALG00000041280;ENSGALG00000009107;ENSGALG00000053511;ENSGALG00000040180;ENSGALG00000008883;ENSGALG00000038540
cellular component	extracellular region	GO:0005576	1351	36	ENSGALG00000031997;ENSGALG00000038433;ENSGALG00000005981;ENSGALG00000052087;ENSGALG00000042491;ENSGALG00000053867;ENSGALG00000028158;ENSGALG00000028284;ENSGALG00000010820;ENSGALG00000006453;ENSGALG00000053511;ENSGALG00000007874;ENSGALG00000008306;ENSGALG00000033880;ENSGALG00000041555;ENSGALG00000009870;ENSGALG00000012481;ENSGALG00000019761;ENSGALG00000037402;ENSGALG00000000927;ENSGALG00000007837;…
cellular component	extracellular region part	GO:0044421	1028	30	ENSGALG00000009470;ENSGALG00000005209;ENSGALG00000016154;ENSGALG00000012481;ENSGALG00000028770;ENSGALG00000046192;ENSGALG00000041555;ENSGALG00000009870;ENSGALG00000014603;ENSGALG00000007874;ENSGALG00000006453;ENSGALG00000033880;ENSGALG00000008306;ENSGALG00000028284;ENSGALG00000053867;ENSGALG00000005985;ENSGALG00000010820;ENSGALG00000014933;ENSGALG00000042491;ENSGALG00000038634;ENSGALG00000021025;…
cellular component	synapse	GO:0045202	519	5	ENSGALG00000027864;ENSGALG00000008177;ENSGALG00000001450;ENSGALG00000016281;ENSGALG00000008058
cellular component	cell junction	GO:0030054	426	4	ENSGALG00000002192;ENSGALG00000038634;ENSGALG00000000748;ENSGALG00000039751
cellular component	synapse part	GO:0044456	319	3	ENSGALG00000008177;ENSGALG00000016281;ENSGALG00000008058
cellular component	other organism	GO:0044215	160	3	ENSGALG00000005209;ENSGALG00000042491;ENSGALG00000013568
cellular component	other organism part	GO:0044217	160	3	ENSGALG00000042491;ENSGALG00000005209;ENSGALG00000013568
cellular component	supramolecular complex	GO:0099080	86	0
cellular component	nucleoid	GO:0009295	32	0
molecular function	binding	GO:0005488	9281	119	ENSGALG00000038433;ENSGALG00000007744;ENSGALG00000010001;ENSGALG00000005981;ENSGALG00000039264;ENSGALG00000020876;ENSGALG00000052087;ENSGALG00000039572;ENSGALG00000029569;ENSGALG00000002192;ENSGALG00000042491;ENSGALG00000001926;ENSGALG00000005763;ENSGALG00000003904;ENSGALG00000002112;ENSGALG00000006785;ENSGALG00000026836;ENSGALG00000016281;ENSGALG00000030886;ENSGALG00000016446;ENSGALG00000012290;…
molecular function	catalytic activity	GO:0003824	4916	50	ENSGALG00000040432;Gallus_gallus_newGene_6204;ENSGALG00000044661;ENSGALG00000013057;ENSGALG00000002192;ENSGALG00000054772;ENSGALG00000008177;ENSGALG00000039572;ENSGALG00000016500;ENSGALG00000020876;ENSGALG00000028402;ENSGALG00000055048;ENSGALG00000039264;ENSGALG00000010001;ENSGALG00000017237;ENSGALG00000005094;ENSGALG00000050833;ENSGALG00000034078;ENSGALG00000014711;ENSGALG00000016446;ENSGALG0000…
molecular function	transporter activity	GO:0005215	984	12	ENSGALG00000039751;ENSGALG00000017021;ENSGALG00000003310;ENSGALG00000005631;ENSGALG00000000795;ENSGALG00000039687;ENSGALG00000016446;ENSGALG00000039727;ENSGALG00000012021;ENSGALG00000005209;ENSGALG00000010793;ENSGALG00000021395
molecular function	molecular transducer activity	GO:0060089	975	13	ENSGALG00000044439;ENSGALG00000007466;ENSGALG00000001608;ENSGALG00000004594;ENSGALG00000002112;ENSGALG00000016227;ENSGALG00000012297;ENSGALG00000016615;ENSGALG00000038634;ENSGALG00000003138;ENSGALG00000007001;ENSGALG00000013568;ENSGALG00000053278
molecular function	signal transducer activity	GO:0004871	975	13	ENSGALG00000007001;ENSGALG00000013568;ENSGALG00000053278;ENSGALG00000038634;ENSGALG00000016615;ENSGALG00000003138;ENSGALG00000001608;ENSGALG00000007466;ENSGALG00000004594;ENSGALG00000016227;ENSGALG00000002112;ENSGALG00000012297;ENSGALG00000044439
molecular function	nucleic acid binding transcription factor activity	GO:0001071	793	15	ENSGALG00000039040;ENSGALG00000043641;ENSGALG00000017050;ENSGALG00000033083;ENSGALG00000016698;ENSGALG00000013568;ENSGALG00000008883;ENSGALG00000038540;ENSGALG00000040180;ENSGALG00000041280;ENSGALG00000023083;ENSGALG00000027069;ENSGALG00000049422;ENSGALG00000006785;ENSGALG00000037687
molecular function	structural molecule activity	GO:0005198	574	18	ENSGALG00000030712;ENSGALG00000031901;ENSGALG00000052087;ENSGALG00000048841;ENSGALG00000052025;Gallus_gallus_newGene_11939;ENSGALG00000052149;ENSGALG00000048375;ENSGALG00000029144;ENSGALG00000048160;ENSGALG00000041483;ENSGALG00000041555;ENSGALG00000034349;ENSGALG00000039447;ENSGALG00000053981;ENSGALG00000034204;ENSGALG00000039987;ENSGALG00000050510
molecular function	transcription factor activity, protein binding	GO:0000988	349	2	ENSGALG00000043641;ENSGALG00000003369
molecular function	molecular function regulator	GO:0098772	167	3	ENSGALG00000012421;ENSGALG00000038634;ENSGALG00000044388
molecular function	antioxidant activity	GO:0016209	54	0
molecular function	electron carrier activity	GO:0009055	47	2	ENSGALG00000008185;ENSGALG00000020876
molecular function	translation regulator activity	GO:0045182	31	1	ENSGALG00000041204
molecular function	chemoattractant activity	GO:0042056	16	0
molecular function	chemorepellent activity	GO:0045499	16	0
molecular function	metallochaperone activity	GO:0016530	5	0
molecular function	protein tag	GO:0031386	2	0
molecular function	morphogen activity	GO:0016015	1	0
molecular function	nutrient reservoir activity	GO:0045735	1	0

## Sheet: YN vs. HN
Table S3. GO classification of the differentially expressed genes.
#GO_classify1	GO_classify2	GO_ID	AllGene_number	DEG_number	DEG_ID
biological process	cellular process	GO:0009987	10857	99	ENSGALG00000016446;ENSGALG00000013604;ENSGALG00000039436;ENSGALG00000005550;ENSGALG00000000795;ENSGALG00000003369;ENSGALG00000030800;ENSGALG00000006035;ENSGALG00000006469;ENSGALG00000041604;ENSGALG00000024470;ENSGALG00000014872;ENSGALG00000044293;ENSGALG00000012623;ENSGALG00000010983;ENSGALG00000013143;ENSGALG00000014917;ENSGALG00000022720;ENSGALG00000049663;ENSGALG00000039040;ENSGALG00000046931;…
biological process	single-organism process	GO:0044699	9632	101	ENSGALG00000009947;ENSGALG00000013085;ENSGALG00000010490;ENSGALG00000038634;ENSGALG00000017237;ENSGALG00000001111;ENSGALG00000007955;ENSGALG00000035325;ENSGALG00000004093;ENSGALG00000013035;ENSGALG00000015143;ENSGALG00000009758;ENSGALG00000009241;ENSGALG00000037402;ENSGALG00000041555;ENSGALG00000054733;ENSGALG00000027702;ENSGALG00000048951;ENSGALG00000023436;ENSGALG00000004665;ENSGALG00000020999;…
biological process	biological regulation	GO:0065007	7581	76	ENSGALG00000013143;ENSGALG00000024470;ENSGALG00000014872;ENSGALG00000041604;ENSGALG00000012623;ENSGALG00000010983;ENSGALG00000044293;ENSGALG00000005209;ENSGALG00000005631;ENSGALG00000013659;ENSGALG00000015554;ENSGALG00000017411;ENSGALG00000014917;ENSGALG00000015623;ENSGALG00000003369;ENSGALG00000000795;ENSGALG00000016446;ENSGALG00000039436;ENSGALG00000013604;ENSGALG00000006469;ENSGALG00000006035;…
biological process	metabolic process	GO:0008152	7396	58	ENSGALG00000016722;ENSGALG00000013659;ENSGALG00000005857;ENSGALG00000015623;ENSGALG00000046931;ENSGALG00000011117;ENSGALG00000014917;ENSGALG00000005708;ENSGALG00000040504;ENSGALG00000012885;ENSGALG00000005936;ENSGALG00000012623;ENSGALG00000041604;ENSGALG00000024470;ENSGALG00000026875;ENSGALG00000014872;ENSGALG00000039264;ENSGALG00000046564;Gallus_gallus_newGene_8290;ENSGALG00000030800;ENSGALG0000…
biological process	response to stimulus	GO:0050896	5248	52	ENSGALG00000010490;ENSGALG00000012297;ENSGALG00000013085;ENSGALG00000038634;ENSGALG00000033789;ENSGALG00000037437;ENSGALG00000035325;ENSGALG00000055021;ENSGALG00000023821;ENSGALG00000009758;ENSGALG00000016287;ENSGALG00000013035;ENSGALG00000006104;ENSGALG00000009241;ENSGALG00000037402;ENSGALG00000041555;ENSGALG00000048951;ENSGALG00000026011;ENSGALG00000030363;ENSGALG00000010013;ENSGALG00000042354;…
biological process	cellular component organization or biogenesis	GO:0071840	4244	32	ENSGALG00000004665;ENSGALG00000013427;ENSGALG00000008591;ENSGALG00000032143;ENSGALG00000042354;ENSGALG00000028018;ENSGALG00000033789;ENSGALG00000035325;ENSGALG00000009947;ENSGALG00000013085;ENSGALG00000010490;ENSGALG00000013293;ENSGALG00000038634;ENSGALG00000009739;ENSGALG00000019063;ENSGALG00000041555;ENSGALG00000048951;ENSGALG00000006104;ENSGALG00000009241;Gallus_gallus_newGene_1514;ENSGALG0000…
biological process	multicellular organismal process	GO:0032501	4121	55	ENSGALG00000040549;ENSGALG00000026011;ENSGALG00000042354;ENSGALG00000010013;ENSGALG00000008591;ENSGALG00000026080;ENSGALG00000010949;ENSGALG00000017237;ENSGALG00000013293;ENSGALG00000038634;ENSGALG00000009739;ENSGALG00000023195;ENSGALG00000019063;ENSGALG00000013085;ENSGALG00000010490;ENSGALG00000012297;ENSGALG00000023821;ENSGALG00000037437;ENSGALG00000055021;ENSGALG00000009241;ENSGALG00000006104;…
biological process	signaling	GO:0023052	3881	48	ENSGALG00000015554;ENSGALG00000017411;ENSGALG00000005857;ENSGALG00000005631;ENSGALG00000005209;ENSGALG00000011117;ENSGALG00000022720;ENSGALG00000013143;ENSGALG00000010708;ENSGALG00000012885;ENSGALG00000012623;ENSGALG00000005936;ENSGALG00000014872;ENSGALG00000024470;ENSGALG00000046564;ENSGALG00000009107;ENSGALG00000039264;ENSGALG00000006035;ENSGALG00000030800;ENSGALG00000017173;ENSGALG00000003369;…
biological process	localization	GO:0051179	3699	43	ENSGALG00000011117;ENSGALG00000015554;ENSGALG00000005857;ENSGALG00000005209;ENSGALG00000005631;ENSGALG00000012623;ENSGALG00000012885;ENSGALG00000010708;ENSGALG00000044293;ENSGALG00000028304;ENSGALG00000024470;ENSGALG00000014872;Gallus_gallus_newGene_8290;ENSGALG00000043583;ENSGALG00000006469;ENSGALG00000009107;ENSGALG00000043254;ENSGALG00000013604;ENSGALG00000017021;ENSGALG00000000795;ENSGALG0000…
biological process	developmental process	GO:0032502	3684	49	ENSGALG00000026080;ENSGALG00000032143;ENSGALG00000028018;ENSGALG00000042354;ENSGALG00000010013;ENSGALG00000041555;ENSGALG00000048951;ENSGALG00000009241;ENSGALG00000006104;ENSGALG00000016287;ENSGALG00000009758;ENSGALG00000004093;ENSGALG00000055021;ENSGALG00000037437;ENSGALG00000013085;ENSGALG00000010490;ENSGALG00000013293;ENSGALG00000017237;ENSGALG00000038634;ENSGALG00000023195;ENSGALG00000009739;…
biological process	immune system process	GO:0002376	1314	18	ENSGALG00000003369;ENSGALG00000010949;ENSGALG00000030800;ENSGALG00000043254;ENSGALG00000014872;ENSGALG00000024470;ENSGALG00000009758;ENSGALG00000012885;ENSGALG00000012623;ENSGALG00000009241;ENSGALG00000038634;ENSGALG00000017237;ENSGALG00000039040;ENSGALG00000013085;ENSGALG00000037437;ENSGALG00000005631;ENSGALG00000023821;ENSGALG00000005857
biological process	locomotion	GO:0040011	1116	18	ENSGALG00000043254;ENSGALG00000010949;ENSGALG00000010490;ENSGALG00000011117;ENSGALG00000013085;ENSGALG00000038634;ENSGALG00000005857;ENSGALG00000005209;ENSGALG00000005631;ENSGALG00000037437;ENSGALG00000009241;ENSGALG00000012885;ENSGALG00000012623;ENSGALG00000006104;ENSGALG00000044293;ENSGALG00000024470;ENSGALG00000014872;ENSGALG00000041555
biological process	multi-organism process	GO:0051704	1080	11	ENSGALG00000005209;ENSGALG00000009107;ENSGALG00000023821;ENSGALG00000043254;ENSGALG00000049663;ENSGALG00000038634;ENSGALG00000040504;ENSGALG00000013143;ENSGALG00000044739;ENSGALG00000012885;ENSGALG00000016287
biological process	biological adhesion	GO:0022610	723	11	ENSGALG00000039990;ENSGALG00000041555;ENSGALG00000052936;ENSGALG00000010949;ENSGALG00000037402;ENSGALG00000006851;ENSGALG00000012623;ENSGALG00000012885;ENSGALG00000009758;ENSGALG00000006035;ENSGALG00000038634
biological process	reproductive process	GO:0022414	642	9	ENSGALG00000012885;ENSGALG00000009241;ENSGALG00000016287;ENSGALG00000014935;ENSGALG00000014872;ENSGALG00000040504;ENSGALG00000013143;ENSGALG00000039990;ENSGALG00000038634
biological process	reproduction	GO:0000003	618	5	ENSGALG00000016287;ENSGALG00000012885;ENSGALG00000038634;ENSGALG00000040504;ENSGALG00000013143
biological process	growth	GO:0040007	588	6	ENSGALG00000003369;ENSGALG00000048951;ENSGALG00000009241;ENSGALG00000012885;ENSGALG00000044293;ENSGALG00000014872
biological process	behavior	GO:0007610	529	9	ENSGALG00000009107;ENSGALG00000012297;ENSGALG00000038634;ENSGALG00000003369;ENSGALG00000005936;ENSGALG00000012885;ENSGALG00000009758;ENSGALG00000042354;ENSGALG00000014872
biological process	rhythmic process	GO:0048511	185	3	ENSGALG00000038634;ENSGALG00000012885;ENSGALG00000040549
biological process	cell killing	GO:0001906	46	0
biological process	biological phase	GO:0044848	7	0
biological process	detoxification	GO:0098754	7	0
biological process	cell aggregation	GO:0098743	2	0
cellular component	cell	GO:0005623	11121	107	ENSGALG00000039634;ENSGALG00000042354;ENSGALG00000051189;ENSGALG00000048776;ENSGALG00000004665;ENSGALG00000020999;ENSGALG00000013035;ENSGALG00000009758;ENSGALG00000041555;ENSGALG00000027702;ENSGALG00000054733;ENSGALG00000033381;ENSGALG00000048375;ENSGALG00000009947;ENSGALG00000010490;ENSGALG00000013085;ENSGALG00000038634;ENSGALG00000017237;ENSGALG00000001111;ENSGALG00000007955;ENSGALG00000004093;…
cellular component	cell part	GO:0044464	11100	107	ENSGALG00000039634;ENSGALG00000042354;ENSGALG00000051189;ENSGALG00000048776;ENSGALG00000004665;ENSGALG00000020999;ENSGALG00000009758;ENSGALG00000013035;ENSGALG00000041555;ENSGALG00000033381;ENSGALG00000027702;ENSGALG00000054733;ENSGALG00000048375;ENSGALG00000009947;ENSGALG00000010490;ENSGALG00000013085;ENSGALG00000038634;ENSGALG00000017237;ENSGALG00000001111;ENSGALG00000007955;ENSGALG00000004093;…
cellular component	organelle	GO:0043226	8388	73	ENSGALG00000033381;ENSGALG00000054733;ENSGALG00000009947;ENSGALG00000048375;ENSGALG00000038634;ENSGALG00000017237;ENSGALG00000001111;ENSGALG00000004093;ENSGALG00000039634;ENSGALG00000048776;ENSGALG00000051189;ENSGALG00000004665;ENSGALG00000020999;ENSGALG00000012623;ENSGALG00000010983;ENSGALG00000014872;ENSGALG00000041604;ENSGALG00000031901;ENSGALG00000039040;ENSGALG00000015623;ENSGALG00000014917;…
cellular component	membrane	GO:0016020	6379	65	ENSGALG00000050753;ENSGALG00000017021;ENSGALG00000039264;ENSGALG00000009107;ENSGALG00000004239;Gallus_gallus_newGene_8290;ENSGALG00000040504;ENSGALG00000003310;ENSGALG00000021274;ENSGALG00000028304;ENSGALG00000012885;ENSGALG00000005936;ENSGALG00000010708;ENSGALG00000043582;ENSGALG00000005857;ENSGALG00000003433;ENSGALG00000017418;ENSGALG00000008591;ENSGALG00000054070;ENSGALG00000052936;ENSGALG0000…
cellular component	organelle part	GO:0044422	5600	46	Gallus_gallus_newGene_4479;ENSGALG00000033789;ENSGALG00000001111;ENSGALG00000052025;ENSGALG00000009947;ENSGALG00000048375;ENSGALG00000039447;ENSGALG00000054733;ENSGALG00000033381;ENSGALG00000052287;ENSGALG00000038579;ENSGALG00000035594;ENSGALG00000046792;ENSGALG00000016287;ENSGALG00000048160;ENSGALG00000020999;ENSGALG00000004665;ENSGALG00000048776;ENSGALG00000051189;ENSGALG00000028018;ENSGALG0000…
cellular component	membrane part	GO:0044425	5177	55	ENSGALG00000009758;ENSGALG00000027702;ENSGALG00000038634;ENSGALG00000017237;ENSGALG00000009739;ENSGALG00000013085;Gallus_gallus_newGene_5640;ENSGALG00000012297;ENSGALG00000007955;ENSGALG00000043044;ENSGALG00000033789;ENSGALG00000016055;ENSGALG00000028018;ENSGALG00000010013;ENSGALG00000030363;ENSGALG00000032567;ENSGALG00000008591;ENSGALG00000052936;ENSGALG00000054070;ENSGALG00000010949;ENSGALG0000…
cellular component	macromolecular complex	GO:0032991	4095	44	ENSGALG00000039447;ENSGALG00000033381;ENSGALG00000052287;ENSGALG00000054733;ENSGALG00000027702;ENSGALG00000041555;ENSGALG00000038579;ENSGALG00000046792;ENSGALG00000035594;ENSGALG00000016287;Gallus_gallus_newGene_4479;ENSGALG00000033789;ENSGALG00000001111;ENSGALG00000052025;ENSGALG00000012297;ENSGALG00000010950;ENSGALG00000048375;ENSGALG00000008591;ENSGALG00000051189;ENSGALG00000039634;Gallus_gall…
cellular component	membrane-enclosed lumen	GO:0031974	2946	9	ENSGALG00000012885;ENSGALG00000016287;ENSGALG00000041604;ENSGALG00000003369;ENSGALG00000009947;ENSGALG00000005857;ENSGALG00000004665;ENSGALG00000033789;ENSGALG00000009107
cellular component	extracellular region	GO:0005576	1351	30	ENSGALG00000039990;ENSGALG00000032143;ENSGALG00000026080;ENSGALG00000008087;ENSGALG00000011930;ENSGALG00000013604;ENSGALG00000043254;ENSGALG00000004665;Gallus_gallus_newGene_8290;ENSGALG00000008661;ENSGALG00000048951;ENSGALG00000005708;ENSGALG00000041555;ENSGALG00000040992;ENSGALG00000037402;ENSGALG00000024470;ENSGALG00000014872;ENSGALG00000006104;ENSGALG00000009241;ENSGALG00000010983;ENSGALG0000…
cellular component	extracellular region part	GO:0044421	1028	25	ENSGALG00000009241;ENSGALG00000006104;ENSGALG00000012623;ENSGALG00000016287;ENSGALG00000037402;ENSGALG00000024470;ENSGALG00000014872;ENSGALG00000041555;ENSGALG00000048951;ENSGALG00000005708;ENSGALG00000011117;ENSGALG00000015623;ENSGALG00000013293;ENSGALG00000038634;ENSGALG00000005209;ENSGALG00000055021;ENSGALG00000013604;ENSGALG00000011930;ENSGALG00000026080;ENSGALG00000008087;ENSGALG00000032143;…
cellular component	synapse	GO:0045202	519	5	ENSGALG00000037437;ENSGALG00000000394;ENSGALG00000015554;ENSGALG00000010708;ENSGALG00000040549
cellular component	cell junction	GO:0030054	426	3	Gallus_gallus_newGene_8290;ENSGALG00000022720;ENSGALG00000038634
cellular component	synapse part	GO:0044456	319	3	ENSGALG00000010708;ENSGALG00000000394;ENSGALG00000015554
cellular component	other organism	GO:0044215	160	4	ENSGALG00000016287;ENSGALG00000004665;ENSGALG00000005708;ENSGALG00000005209
cellular component	other organism part	GO:0044217	160	4	ENSGALG00000005708;ENSGALG00000005209;ENSGALG00000004665;ENSGALG00000016287
cellular component	supramolecular complex	GO:0099080	86	2	Gallus_gallus_newGene_8290;ENSGALG00000048776
cellular component	nucleoid	GO:0009295	32	0
molecular function	binding	GO:0005488	9281	84	ENSGALG00000028018;ENSGALG00000052936;ENSGALG00000013155;ENSGALG00000010949;ENSGALG00000032143;ENSGALG00000008591;ENSGALG00000007868;ENSGALG00000000745;Gallus_gallus_newGene_1716;ENSGALG00000026011;ENSGALG00000052243;ENSGALG00000016287;ENSGALG00000016724;ENSGALG00000035636;ENSGALG00000006104;ENSGALG00000035594;ENSGALG00000027483;ENSGALG00000019063;ENSGALG00000003904;ENSGALG00000023195;ENSGALG0000…
molecular function	catalytic activity	GO:0003824	4916	53	ENSGALG00000015623;ENSGALG00000046931;ENSGALG00000003433;ENSGALG00000013659;ENSGALG00000016722;ENSGALG00000005857;ENSGALG00000007815;ENSGALG00000005631;ENSGALG00000021274;ENSGALG00000040504;ENSGALG00000013143;ENSGALG00000012377;ENSGALG00000006035;ENSGALG00000006469;ENSGALG00000039264;ENSGALG00000043254;ENSGALG00000016446;ENSGALG00000017021;ENSGALG00000005550;ENSGALG00000003369;ENSGALG00000017173;…
molecular function	transporter activity	GO:0005215	984	19	ENSGALG00000017021;ENSGALG00000016446;ENSGALG00000008811;ENSGALG00000016055;ENSGALG00000013627;ENSGALG00000000394;ENSGALG00000000795;ENSGALG00000008591;ENSGALG00000000745;ENSGALG00000004665;ENSGALG00000006469;ENSGALG00000012885;ENSGALG00000009758;ENSGALG00000003310;ENSGALG00000027702;ENSGALG00000022720;ENSGALG00000005631;ENSGALG00000005209;ENSGALG00000007955
molecular function	molecular transducer activity	GO:0060089	975	15	ENSGALG00000010013;ENSGALG00000016287;ENSGALG00000028304;ENSGALG00000030363;ENSGALG00000012623;ENSGALG00000005936;ENSGALG00000048951;ENSGALG00000005708;ENSGALG00000030800;ENSGALG00000038634;ENSGALG00000012297;ENSGALG00000040549;ENSGALG00000026011;ENSGALG00000043044;ENSGALG00000017411
molecular function	signal transducer activity	GO:0004871	975	15	ENSGALG00000043044;ENSGALG00000017411;ENSGALG00000026011;ENSGALG00000012297;ENSGALG00000040549;ENSGALG00000038634;ENSGALG00000030800;ENSGALG00000048951;ENSGALG00000005708;ENSGALG00000012623;ENSGALG00000005936;ENSGALG00000030363;ENSGALG00000028304;ENSGALG00000016287;ENSGALG00000010013
molecular function	nucleic acid binding transcription factor activity	GO:0001071	793	6	ENSGALG00000039040;ENSGALG00000016287;ENSGALG00000039436;ENSGALG00000005708;ENSGALG00000037437;ENSGALG00000004093
molecular function	structural molecule activity	GO:0005198	574	19	Gallus_gallus_newGene_8290;ENSGALG00000048160;ENSGALG00000050510;ENSGALG00000047911;ENSGALG00000030712;ENSGALG00000051189;ENSGALG00000051914;ENSGALG00000028843;ENSGALG00000034204;ENSGALG00000052025;ENSGALG00000048375;ENSGALG00000052149;ENSGALG00000000309;ENSGALG00000040050;ENSGALG00000046792;ENSGALG00000052287;ENSGALG00000031901;ENSGALG00000039447;ENSGALG00000041555
molecular function	transcription factor activity, protein binding	GO:0000988	349	3	ENSGALG00000003369;ENSGALG00000014917;ENSGALG00000016287
molecular function	molecular function regulator	GO:0098772	167	3	ENSGALG00000012623;ENSGALG00000012885;ENSGALG00000038634
molecular function	antioxidant activity	GO:0016209	54	1	ENSGALG00000043254
molecular function	electron carrier activity	GO:0009055	47	1	ENSGALG00000027483
molecular function	translation regulator activity	GO:0045182	31	0
molecular function	chemoattractant activity	GO:0042056	16	1	ENSGALG00000014872
molecular function	chemorepellent activity	GO:0045499	16	0
molecular function	metallochaperone activity	GO:0016530	5	0
molecular function	protein tag	GO:0031386	2	0
molecular function	morphogen activity	GO:0016015	1	0
molecular function	nutrient reservoir activity	GO:0045735	1	0

## Sheet: SW vs. HW
Table S3. GO classification of the differentially expressed genes.
#GO_classify1	GO_classify2	GO_ID	AllGene_number	DEG_number	DEG_ID
biological process	cellular process	GO:0009987	10857	2352	ENSGALG00000040921;ENSGALG00000001149;ENSGALG00000006887;ENSGALG00000028871;ENSGALG00000028608;ENSGALG00000038598;ENSGALG00000038810;ENSGALG00000014899;ENSGALG00000007490;ENSGALG00000026422;ENSGALG00000035993;ENSGALG00000033092;ENSGALG00000002655;ENSGALG00000001666;ENSGALG00000019716;ENSGALG00000042733;ENSGALG00000026955;ENSGALG00000028095;ENSGALG00000036042;ENSGALG00000007666;ENSGALG00000040713;…	6;ENSGALG00000009870;ENSGALG00000002891;ENSGALG00000047312;ENSGALG00000030554;ENSGALG00000046843;ENSGALG00000015235;ENSGALG00000048103;ENSGALG00000008950;Gallus_gallus_newGene_8163;ENSGALG00000052202;ENSGALG00000054637;ENSGALG00000029172;ENSGALG00000045606;ENSGALG00000029378;ENSGALG00000009027;ENSGALG00000016921;ENSGALG00000010200;ENSGALG00000023436;ENSGALG00000042134;ENSGALG00000030251;ENSGALG00…
biological process	single-organism process	GO:0044699	9632	2137	Gallus_gallus_newGene_8290;ENSGALG00000043280;Gallus_gallus_newGene_5245;ENSGALG00000036942;ENSGALG00000037603;Gallus_gallus_newGene_7552;ENSGALG00000009738;ENSGALG00000006705;ENSGALG00000033129;ENSGALG00000030941;ENSGALG00000005688;ENSGALG00000010163;ENSGALG00000002536;ENSGALG00000004170;ENSGALG00000009500;ENSGALG00000023703;ENSGALG00000006211;ENSGALG00000038041;ENSGALG00000051765;ENSGALG0000001…
biological process	biological regulation	GO:0065007	7581	1673	ENSGALG00000010659;ENSGALG00000005657;ENSGALG00000039092;ENSGALG00000031067;ENSGALG00000004246;ENSGALG00000006724;ENSGALG00000008756;ENSGALG00000012023;ENSGALG00000054505;ENSGALG00000040794;ENSGALG00000001214;ENSGALG00000031423;ENSGALG00000007252;ENSGALG00000039190;ENSGALG00000038421;ENSGALG00000014924;ENSGALG00000024047;Gallus_gallus_newGene_10097;ENSGALG00000011094;ENSGALG00000008945;ENSGALG000…	NSGALG00000013086;ENSGALG00000002558;ENSGALG00000043694;ENSGALG00000000669;ENSGALG00000039985;ENSGALG00000011861;ENSGALG00000029000;ENSGALG00000005888;ENSGALG00000026278;ENSGALG00000049491;ENSGALG00000012732;ENSGALG00000005438;ENSGALG00000008428;ENSGALG00000054099;ENSGALG00000040655;ENSGALG00000017173;ENSGALG00000048712;ENSGALG00000033150;ENSGALG00000013174;ENSGALG00000015540;ENSGALG00000026119;E…
biological process	metabolic process	GO:0008152	7396	1585	ENSGALG00000013731;ENSGALG00000050868;ENSGALG00000011190;ENSGALG00000010645;ENSGALG00000004882;Gallus_gallus_newGene_6204;ENSGALG00000048152;ENSGALG00000025898;ENSGALG00000011885;ENSGALG00000021340;ENSGALG00000036106;ENSGALG00000013568;ENSGALG00000054251;ENSGALG00000015204;ENSGALG00000011489;ENSGALG00000052355;ENSGALG00000030607;ENSGALG00000003369;ENSGALG00000034358;ENSGALG00000041907;ENSGALG0000…
biological process	response to stimulus	GO:0050896	5248	1167	ENSGALG00000054273;ENSGALG00000014178;ENSGALG00000008253;ENSGALG00000039173;ENSGALG00000010312;ENSGALG00000002504;ENSGALG00000042422;ENSGALG00000012975;ENSGALG00000007128;ENSGALG00000033300;ENSGALG00000006233;ENSGALG00000015038;ENSGALG00000000141;ENSGALG00000015768;ENSGALG00000002878;ENSGALG00000029435;ENSGALG00000026039;ENSGALG00000046986;ENSGALG00000006779;ENSGALG00000008675;ENSGALG00000030585;…
biological process	cellular component organization or biogenesis	GO:0071840	4244	914	ENSGALG00000047242;ENSGALG00000053875;ENSGALG00000002314;ENSGALG00000029731;ENSGALG00000034742;ENSGALG00000019063;ENSGALG00000008702;ENSGALG00000028790;ENSGALG00000043033;ENSGALG00000054718;ENSGALG00000048771;ENSGALG00000021314;ENSGALG00000031839;ENSGALG00000012715;ENSGALG00000030902;ENSGALG00000050403;ENSGALG00000008501;ENSGALG00000031325;ENSGALG00000011205;ENSGALG00000002881;ENSGALG00000035734;…
biological process	multicellular organismal process	GO:0032501	4121	940	ENSGALG00000009429;ENSGALG00000043641;ENSGALG00000015001;ENSGALG00000009870;ENSGALG00000030890;ENSGALG00000029829;Gallus_gallus_newGene_11853;ENSGALG00000000466;ENSGALG00000050725;ENSGALG00000001171;ENSGALG00000040549;ENSGALG00000039436;ENSGALG00000026736;ENSGALG00000012799;ENSGALG00000042607;ENSGALG00000003689;ENSGALG00000009639;ENSGALG00000009064;ENSGALG00000026796;ENSGALG00000013672;ENSGALG000…
biological process	signaling	GO:0023052	3881	884	ENSGALG00000003747;ENSGALG00000054600;ENSGALG00000042553;ENSGALG00000015151;ENSGALG00000049853;ENSGALG00000009062;ENSGALG00000042045;ENSGALG00000039895;ENSGALG00000031702;ENSGALG00000035804;ENSGALG00000026153;ENSGALG00000005071;ENSGALG00000011080;ENSGALG00000034111;ENSGALG00000012173;ENSGALG00000022875;ENSGALG00000016820;ENSGALG00000016406;ENSGALG00000054713;ENSGALG00000004121;ENSGALG00000027788;…
biological process	localization	GO:0051179	3699	807	ENSGALG00000031529;ENSGALG00000035211;ENSGALG00000029812;ENSGALG00000020741;ENSGALG00000037050;ENSGALG00000010589;ENSGALG00000050440;ENSGALG00000001189;ENSGALG00000006252;ENSGALG00000028602;ENSGALG00000037410;ENSGALG00000030002;ENSGALG00000002089;ENSGALG00000008369;ENSGALG00000016036;ENSGALG00000043041;ENSGALG00000048926;ENSGALG00000005412;ENSGALG00000003454;ENSGALG00000033572;ENSGALG00000048951;…
biological process	developmental process	GO:0032502	3684	878	ENSGALG00000028595;ENSGALG00000038758;ENSGALG00000013086;ENSGALG00000033618;ENSGALG00000015768;ENSGALG00000029435;ENSGALG00000006343;ENSGALG00000052929;ENSGALG00000029000;ENSGALG00000012338;ENSGALG00000039985;ENSGALG00000000669;ENSGALG00000032856;ENSGALG00000009572;ENSGALG00000012865;ENSGALG00000030008;ENSGALG00000045074;ENSGALG00000032577;ENSGALG00000005438;ENSGALG00000016191;ENSGALG00000037856;…
biological process	immune system process	GO:0002376	1314	307	ENSGALG00000037698;ENSGALG00000002990;ENSGALG00000041491;ENSGALG00000023821;ENSGALG00000015235;ENSGALG00000041459;ENSGALG00000010320;ENSGALG00000029378;ENSGALG00000054783;ENSGALG00000030270;ENSGALG00000029367;ENSGALG00000009639;ENSGALG00000006087;ENSGALG00000000273;ENSGALG00000039473;ENSGALG00000047312;ENSGALG00000027864;Gallus_gallus_newGene_1654;ENSGALG00000009870;ENSGALG00000015388;ENSGALG0000…
biological process	locomotion	GO:0040011	1116	280	ENSGALG00000007177;ENSGALG00000040360;ENSGALG00000040087;ENSGALG00000006689;ENSGALG00000014615;ENSGALG00000028015;ENSGALG00000026258;ENSGALG00000033179;ENSGALG00000047963;ENSGALG00000008253;ENSGALG00000003634;ENSGALG00000021128;ENSGALG00000014899;ENSGALG00000038629;ENSGALG00000028204;ENSGALG00000011141;ENSGALG00000014645;ENSGALG00000033300;ENSGALG00000012732;ENSGALG00000011406;ENSGALG00000035733;…
biological process	multi-organism process	GO:0051704	1080	250	ENSGALG00000011094;ENSGALG00000008945;ENSGALG00000035733;ENSGALG00000029000;ENSGALG00000052929;ENSGALG00000006343;ENSGALG00000002878;ENSGALG00000006453;ENSGALG00000002210;ENSGALG00000051187;ENSGALG00000032994;ENSGALG00000035903;ENSGALG00000023066;ENSGALG00000011560;ENSGALG00000040655;ENSGALG00000033894;ENSGALG00000002375;ENSGALG00000004246;ENSGALG00000054336;ENSGALG00000012885;ENSGALG00000010659;…
biological process	biological adhesion	GO:0022610	723	188	ENSGALG00000039775;ENSGALG00000011200;ENSGALG00000006258;ENSGALG00000004610;ENSGALG00000010589;ENSGALG00000031529;ENSGALG00000001561;ENSGALG00000007038;ENSGALG00000002546;ENSGALG00000041577;ENSGALG00000051286;ENSGALG00000012833;ENSGALG00000054583;ENSGALG00000014203;ENSGALG00000003295;ENSGALG00000001768;ENSGALG00000011329;ENSGALG00000054865;ENSGALG00000029378;ENSGALG00000028622;ENSGALG00000023420;…
biological process	reproductive process	GO:0022414	642	135	ENSGALG00000023338;ENSGALG00000008414;ENSGALG00000010769;ENSGALG00000026384;ENSGALG00000005707;ENSGALG00000010858;ENSGALG00000031238;ENSGALG00000009429;ENSGALG00000027864;ENSGALG00000015388;ENSGALG00000008852;ENSGALG00000016293;ENSGALG00000005263;ENSGALG00000043327;ENSGALG00000054904;ENSGALG00000054865;ENSGALG00000049689;ENSGALG00000014976;ENSGALG00000027513;ENSGALG00000052202;ENSGALG00000001021;…
biological process	reproduction	GO:0000003	618	118	ENSGALG00000041775;ENSGALG00000000672;ENSGALG00000040342;ENSGALG00000008482;ENSGALG00000032843;ENSGALG00000005065;ENSGALG00000053875;ENSGALG00000054873;ENSGALG00000007843;ENSGALG00000037935;Gallus_gallus_newGene_734;ENSGALG00000026558;ENSGALG00000001916;ENSGALG00000003660;ENSGALG00000031325;ENSGALG00000011489;ENSGALG00000010163;ENSGALG00000001547;ENSGALG00000002536;ENSGALG00000040182;ENSGALG00000…
biological process	growth	GO:0040007	588	130	Gallus_gallus_newGene_9099;ENSGALG00000017658;ENSGALG00000003446;ENSGALG00000037935;ENSGALG00000041640;ENSGALG00000000839;Gallus_gallus_newGene_11499;Gallus_gallus_newGene_734;ENSGALG00000033212;ENSGALG00000041775;ENSGALG00000013731;ENSGALG00000001253;ENSGALG00000000785;ENSGALG00000003923;ENSGALG00000030030;ENSGALG00000011190;ENSGALG00000039682;ENSGALG00000007531;ENSGALG00000054873;ENSGALG0000000…
biological process	behavior	GO:0007610	529	128	ENSGALG00000016904;ENSGALG00000032843;ENSGALG00000016820;ENSGALG00000010078;ENSGALG00000042182;ENSGALG00000013218;ENSGALG00000027534;ENSGALG00000015311;ENSGALG00000046448;ENSGALG00000008193;ENSGALG00000050403;ENSGALG00000034225;ENSGALG00000011205;ENSGALG00000003203;ENSGALG00000006642;ENSGALG00000006796;ENSGALG00000007278;ENSGALG00000033635;ENSGALG00000012444;ENSGALG00000005071;ENSGALG00000026153;…
biological process	rhythmic process	GO:0048511	185	44	ENSGALG00000029000;ENSGALG00000040016;ENSGALG00000034661;ENSGALG00000040342;ENSGALG00000048539;ENSGALG00000040971;ENSGALG00000005065;ENSGALG00000047662;ENSGALG00000010269;Gallus_gallus_newGene_734;Gallus_gallus_newGene_11499;ENSGALG00000032610;ENSGALG00000001916;ENSGALG00000003660;ENSGALG00000016967;ENSGALG00000011291;ENSGALG00000012885;ENSGALG00000004079;ENSGALG00000031659;ENSGALG00000009280;ENS…
biological process	cell killing	GO:0001906	46	13	ENSGALG00000015216;ENSGALG00000006453;ENSGALG00000008447;Gallus_gallus_newGene_4553;ENSGALG00000033557;ENSGALG00000031525;ENSGALG00000037805;ENSGALG00000027416;ENSGALG00000014561;ENSGALG00000030270;ENSGALG00000005688;ENSGALG00000007625;ENSGALG00000002192
biological process	biological phase	GO:0044848	7	0	ENSGALG00000033635
biological process	detoxification	GO:0098754	7	1	ENSGALG00000050069;Gallus_gallus_newGene_6689
biological process	cell aggregation	GO:0098743	2	2	ENSGALG00000040182;ENSGALG00000003747;ENSGALG00000017237;ENSGALG00000054600;ENSGALG00000014700;ENSGALG00000012453;ENSGALG00000042641;ENSGALG00000039497;ENSGALG00000038994;ENSGALG00000011080;ENSGALG00000012229;ENSGALG00000027788;ENSGALG00000031355;ENSGALG00000048448;ENSGALG00000054772;ENSGALG00000048689;ENSGALG00000037939;ENSGALG00000045136;ENSGALG00000033447;ENSGALG00000031281;ENSGALG00000052573;…
cellular component	cell	GO:0005623	11121	2413	ENSGALG00000041193;ENSGALG00000029862;Gallus_gallus_newGene_2269;ENSGALG00000042941;ENSGALG00000010360;ENSGALG00000047412;ENSGALG00000001561;ENSGALG00000031117;ENSGALG00000027908;ENSGALG00000030176;ENSGALG00000029812;ENSGALG00000020741;ENSGALG00000010005;ENSGALG00000054103;ENSGALG00000037841;ENSGALG00000028602;ENSGALG00000048375;ENSGALG00000037410;ENSGALG00000015215;ENSGALG00000027374;ENSGALG0000…
cellular component	cell part	GO:0044464	11100	2411	ENSGALG00000054822;ENSGALG00000045023;ENSGALG00000011227;ENSGALG00000010636;ENSGALG00000033966;ENSGALG00000015849;ENSGALG00000041296;ENSGALG00000032994;ENSGALG00000037943;Gallus_gallus_newGene_609;ENSGALG00000021074;ENSGALG00000027658;ENSGALG00000001758;ENSGALG00000043072;ENSGALG00000017128;ENSGALG00000012052;ENSGALG00000005704;ENSGALG00000042679;ENSGALG00000039901;ENSGALG00000037256;ENSGALG00000…
cellular component	organelle	GO:0043226	8388	1808	ENSGALG00000001171;ENSGALG00000047289;ENSGALG00000006973;ENSGALG00000027872;ENSGALG00000009429;ENSGALG00000008076;ENSGALG00000030732;ENSGALG00000005223;ENSGALG00000037077;ENSGALG00000012860;ENSGALG00000046708;ENSGALG00000050065;ENSGALG00000015045;ENSGALG00000034772;ENSGALG00000004963;ENSGALG00000042863;ENSGALG00000008960;ENSGALG00000009064;ENSGALG00000012988;ENSGALG00000015835;ENSGALG00000034615;…	GALG00000000498;ENSGALG00000004538;ENSGALG00000011649;ENSGALG00000047102;ENSGALG00000033877;Gallus_gallus_newGene_2630;ENSGALG00000008253;ENSGALG00000014178;ENSGALG00000010681;ENSGALG00000039173;ENSGALG00000016342;ENSGALG00000033129;ENSGALG00000010163;ENSGALG00000005688;ENSGALG00000030941;ENSGALG00000034507;ENSGALG00000043089;Gallus_gallus_newGene_5245;ENSGALG00000009738;Gallus_gallus_newGene_755…
cellular component	membrane	GO:0016020	6379	1388	ENSGALG00000036498;ENSGALG00000054186;ENSGALG00000006412;ENSGALG00000048769;ENSGALG00000008308;ENSGALG00000015542;ENSGALG00000014874;ENSGALG00000009995;ENSGALG00000001126;ENSGALG00000033256;ENSGALG00000043583;ENSGALG00000028958;ENSGALG00000046896;ENSGALG00000054176;ENSGALG00000006791;ENSGALG00000047027;ENSGALG00000010562;ENSGALG00000010870;ENSGALG00000048910;ENSGALG00000007810;ENSGALG00000051335;…
cellular component	organelle part	GO:0044422	5600	1189	Gallus_gallus_newGene_4066;ENSGALG00000016618;ENSGALG00000000518;ENSGALG00000012187;ENSGALG00000050508;ENSGALG00000030781;ENSGALG00000006409;ENSGALG00000002374;Gallus_gallus_newGene_9482;ENSGALG00000041225;ENSGALG00000014071;ENSGALG00000002952;ENSGALG00000012964;ENSGALG00000039335;ENSGALG00000040878;ENSGALG00000049063;ENSGALG00000052087;ENSGALG00000003794;ENSGALG00000005331;ENSGALG00000007974;ENS…	;ENSGALG00000033535;ENSGALG00000030276;ENSGALG00000040773;ENSGALG00000031874;ENSGALG00000032838;ENSGALG00000016294;ENSGALG00000026796;ENSGALG00000021395;ENSGALG00000035785;ENSGALG00000001572;ENSGALG00000051335;ENSGALG00000017090;ENSGALG00000007810;ENSGALG00000054125;ENSGALG00000035533;ENSGALG00000037441;ENSGALG00000048409;ENSGALG00000011673;ENSGALG00000012232;ENSGALG00000007620;ENSGALG00000036456…
cellular component	membrane part	GO:0044425	5177	1095	ENSGALG00000014443;ENSGALG00000033622;ENSGALG00000029401;ENSGALG00000039409;ENSGALG00000040866;ENSGALG00000031163;ENSGALG00000029837;ENSGALG00000010858;ENSGALG00000002632;ENSGALG00000049780;ENSGALG00000006110;ENSGALG00000053631;ENSGALG00000032465;ENSGALG00000047833;ENSGALG00000027608;ENSGALG00000009638;ENSGALG00000006763;ENSGALG00000047317;ENSGALG00000026902;ENSGALG00000043727;ENSGALG00000040465;…
cellular component	macromolecular complex	GO:0032991	4095	860	ENSGALG00000040866;ENSGALG00000039409;ENSGALG00000029401;ENSGALG00000036678;ENSGALG00000049780;ENSGALG00000011619;ENSGALG00000006110;ENSGALG00000025977;ENSGALG00000023772;ENSGALG00000030064;ENSGALG00000005830;ENSGALG00000041253;Gallus_gallus_newGene_11657;ENSGALG00000040465;ENSGALG00000043727;ENSGALG00000047833;ENSGALG00000042572;ENSGALG00000053871;ENSGALG00000041822;ENSGALG00000040632;ENSGALG000…	0020741;ENSGALG00000047412;ENSGALG00000026380;ENSGALG00000013462;ENSGALG00000028409;ENSGALG00000031117;ENSGALG00000007038;ENSGALG00000009065;ENSGALG00000048926;ENSGALG00000041193;ENSGALG00000005412;Gallus_gallus_newGene_2269;ENSGALG00000042941;ENSGALG00000010360;ENSGALG00000049689;ENSGALG00000037519;ENSGALG00000037521;ENSGALG00000001812;ENSGALG00000040238;ENSGALG00000003160;ENSGALG00000028994;ENS…
cellular component	membrane-enclosed lumen	GO:0031974	2946	628	ENSGALG00000006258;ENSGALG00000015908;ENSGALG00000011200;ENSGALG00000037784;ENSGALG00000026585;ENSGALG00000046023;ENSGALG00000047662;ENSGALG00000006143;ENSGALG00000011145;ENSGALG00000000639;ENSGALG00000002546;ENSGALG00000000081;ENSGALG00000012230;ENSGALG00000008298;ENSGALG00000050831;ENSGALG00000031874;ENSGALG00000040947;ENSGALG00000052202;ENSGALG00000005483;ENSGALG00000015235;ENSGALG00000012997;…
cellular component	extracellular region	GO:0005576	1351	305	Gallus_gallus_newGene_8288;ENSGALG00000030969;ENSGALG00000011468;ENSGALG00000000619;ENSGALG00000023626;ENSGALG00000050002;ENSGALG00000034616;ENSGALG00000036821;ENSGALG00000006802;ENSGALG00000014233;ENSGALG00000049551;ENSGALG00000054415;ENSGALG00000000374;ENSGALG00000041833;ENSGALG00000047646;ENSGALG00000030115;ENSGALG00000028924;ENSGALG00000038160;Gallus_gallus_newGene_4553;ENSGALG00000008734;ENS…
cellular component	extracellular region part	GO:0044421	1028	246	ENSGALG00000005971;ENSGALG00000011094;ENSGALG00000009405;ENSGALG00000033816;ENSGALG00000046164;ENSGALG00000052929;ENSGALG00000006143;ENSGALG00000007284;ENSGALG00000055092;ENSGALG00000006258;ENSGALG00000008177;ENSGALG00000002515;ENSGALG00000005412;ENSGALG00000014408;ENSGALG00000029197;ENSGALG00000030251;ENSGALG00000005768;ENSGALG00000047782;ENSGALG00000046210;ENSGALG00000030040;ENSGALG00000031895;…
cellular component	synapse	GO:0045202	519	98	ENSGALG00000015215;ENSGALG00000002198;ENSGALG00000000273;ENSGALG00000005450;ENSGALG00000011139;ENSGALG00000022557;ENSGALG00000039139;ENSGALG00000007080;ENSGALG00000044053;ENSGALG00000031129;ENSGALG00000038971;ENSGALG00000011141;ENSGALG00000030548;ENSGALG00000042929;ENSGALG00000014615;ENSGALG00000030040;ENSGALG00000002113;ENSGALG00000001076;ENSGALG00000047102;ENSGALG00000014561;ENSGALG00000053916;…
cellular component	cell junction	GO:0030054	426	105	ENSGALG00000054904;ENSGALG00000026796;ENSGALG00000015835;ENSGALG00000012256;ENSGALG00000016281;ENSGALG00000004538;ENSGALG00000053555;ENSGALG00000036042;ENSGALG00000015001;ENSGALG00000016176;ENSGALG00000001545;ENSGALG00000008926;ENSGALG00000012975;ENSGALG00000001573;ENSGALG00000032619;ENSGALG00000003930;ENSGALG00000010357;ENSGALG00000000168;ENSGALG00000055092;ENSGALG00000008177;ENSGALG00000002515;…
cellular component	synapse part	GO:0044456	319	64	ENSGALG00000015540;ENSGALG00000012538;ENSGALG00000052816;ENSGALG00000003759;ENSGALG00000013568;ENSGALG00000005653;ENSGALG00000043727;ENSGALG00000011291;ENSGALG00000041470;ENSGALG00000038160;ENSGALG00000047646;ENSGALG00000040794;ENSGALG00000004974;ENSGALG00000001143;ENSGALG00000033404;ENSGALG00000001161;ENSGALG00000006143;ENSGALG00000047662;ENSGALG00000024047;ENSGALG00000039409;ENSGALG00000036821;…
cellular component	other organism	GO:0044215	160	30	ENSGALG00000011747;ENSGALG00000028595;ENSGALG00000008519;ENSGALG00000047126;ENSGALG00000043010;ENSGALG00000047963;ENSGALG00000031874;ENSGALG00000033404;ENSGALG00000024047;ENSGALG00000047662;ENSGALG00000006143;ENSGALG00000001161;ENSGALG00000039409;ENSGALG00000050752;ENSGALG00000036821;ENSGALG00000033532;ENSGALG00000047646;ENSGALG00000038160;ENSGALG00000004974;ENSGALG00000040794;ENSGALG00000001143;…
cellular component	other organism part	GO:0044217	160	30	ENSGALG00000037953;ENSGALG00000001547;Gallus_gallus_newGene_4066;Gallus_gallus_newGene_11482;ENSGALG00000053846;ENSGALG00000028567;ENSGALG00000001204;Gallus_gallus_newGene_8325;ENSGALG00000054176;ENSGALG00000033320;ENSGALG00000041238;Gallus_gallus_newGene_12310;ENSGALG00000037051;ENSGALG00000001051;ENSGALG00000031553;ENSGALG00000048776;ENSGALG00000002563;ENSGALG00000053555;ENSGALG00000053152;ENSG…
cellular component	supramolecular complex	GO:0099080	86	26	ENSGALG00000002944;ENSGALG00000017627;ENSGALG00000045136;ENSGALG00000038801;ENSGALG00000003520;ENSGALG00000008675;ENSGALG00000002881;ENSGALG00000048700
cellular component	nucleoid	GO:0009295	32	8	ENSGALG00000009062;ENSGALG00000043416;ENSGALG00000042045;ENSGALG00000031702;ENSGALG00000039895;ENSGALG00000052515;ENSGALG00000003575;ENSGALG00000034111;ENSGALG00000012173;ENSGALG00000028308;ENSGALG00000011335;ENSGALG00000019215;ENSGALG00000038801;ENSGALG00000032289;ENSGALG00000026153;ENSGALG00000003744;ENSGALG00000013134;ENSGALG00000010226;ENSGALG00000034340;ENSGALG00000034094;ENSGALG00000000314;…
molecular function	binding	GO:0005488	9281	1965	ENSGALG00000012444;ENSGALG00000003709;ENSGALG00000041418;ENSGALG00000030773;ENSGALG00000009567;ENSGALG00000032922;ENSGALG00000037802;ENSGALG00000001655;ENSGALG00000031410;ENSGALG00000007843;ENSGALG00000033507;ENSGALG00000007536;ENSGALG00000045212;ENSGALG00000014938;Gallus_gallus_newGene_3982;ENSGALG00000014179;ENSGALG00000002055;ENSGALG00000040925;ENSGALG00000007362;ENSGALG00000043833;Gallus_gall…
molecular function	catalytic activity	GO:0003824	4916	1064	ENSGALG00000030826;ENSGALG00000032456;ENSGALG00000014690;ENSGALG00000033927;ENSGALG00000029383;ENSGALG00000011434;ENSGALG00000021092;ENSGALG00000004498;ENSGALG00000034340;ENSGALG00000027534;ENSGALG00000029646;ENSGALG00000026940;ENSGALG00000034806;ENSGALG00000020754;ENSGALG00000034971;ENSGALG00000010029;ENSGALG00000019961;ENSGALG00000029537;ENSGALG00000003879;ENSGALG00000043618;ENSGALG00000007278;…
molecular function	transporter activity	GO:0005215	984	202	ENSGALG00000008901;ENSGALG00000007015;ENSGALG00000010886;ENSGALG00000028543;ENSGALG00000004974;ENSGALG00000003103;ENSGALG00000013617;ENSGALG00000054572;ENSGALG00000049835;ENSGALG00000028140;ENSGALG00000032803;ENSGALG00000008519;ENSGALG00000011680;ENSGALG00000028996;ENSGALG00000014071;ENSGALG00000029279;ENSGALG00000048814;ENSGALG00000043010;ENSGALG00000044439;ENSGALG00000008439;ENSGALG00000029599;…
molecular function	molecular transducer activity	GO:0060089	975	193	ENSGALG00000009429;ENSGALG00000016176;ENSGALG00000027765;ENSGALG00000005223;ENSGALG00000016590;ENSGALG00000049475;ENSGALG00000037077;ENSGALG00000050065;ENSGALG00000023521;ENSGALG00000040549;ENSGALG00000035856;ENSGALG00000009392;ENSGALG00000005553;ENSGALG00000005170;ENSGALG00000009064;ENSGALG00000015835;ENSGALG00000053278;ENSGALG00000049689;ENSGALG00000030706;ENSGALG00000028622;ENSGALG00000047717;…
molecular function	signal transducer activity	GO:0004871	975	193	ENSGALG00000049721;Gallus_gallus_newGene_609;ENSGALG00000000669;ENSGALG00000031700;ENSGALG00000043072;ENSGALG00000033404;ENSGALG00000024047;Gallus_gallus_newGene_7653;ENSGALG00000016680;ENSGALG00000045023;ENSGALG00000002878;ENSGALG00000013086;ENSGALG00000041296;ENSGALG00000032994;ENSGALG00000037272;ENSGALG00000030932;ENSGALG00000005653;ENSGALG00000022622;ENSGALG00000003759;ENSGALG00000002375;ENSG…
molecular function	nucleic acid binding transcription factor activity	GO:0001071	793	230	ENSGALG00000049685;ENSGALG00000023703;ENSGALG00000009559;ENSGALG00000047500;ENSGALG00000009355;ENSGALG00000050271;Gallus_gallus_newGene_9482;ENSGALG00000010761;ENSGALG00000014874;ENSGALG00000033213;ENSGALG00000049037;ENSGALG00000053981;Gallus_gallus_newGene_11939;ENSGALG00000041238;ENSGALG00000049086;ENSGALG00000047672;ENSGALG00000054186;ENSGALG00000034352;ENSGALG00000050610;ENSGALG00000034308;EN…	0015388;ENSGALG00000040026;ENSGALG00000039391;ENSGALG00000023521;ENSGALG00000005968;ENSGALG00000027864;ENSGALG00000052012;ENSGALG00000027765;ENSGALG00000005483;ENSGALG00000004845;ENSGALG00000041459;ENSGALG00000049544;ENSGALG00000004959;ENSGALG00000054366;ENSGALG00000054320;ENSGALG00000041491;ENSGALG00000031729;Gallus_gallus_newGene_2364;ENSGALG00000002725;ENSGALG00000029674;ENSGALG00000007902;ENS…
molecular function	structural molecule activity	GO:0005198	574	150	ENSGALG00000017199;Gallus_gallus_newGene_734;ENSGALG00000049241;ENSGALG00000034986;ENSGALG00000037935;ENSGALG00000052326;ENSGALG00000049774;ENSGALG00000049356;ENSGALG00000002138;ENSGALG00000041775;ENSGALG00000048539;ENSGALG00000036497;ENSGALG00000002484;ENSGALG00000040247;ENSGALG00000015008;ENSGALG00000009738;ENSGALG00000001021;ENSGALG00000037655;ENSGALG00000013818;ENSGALG00000003369;ENSGALG00000…
molecular function	transcription factor activity, protein binding	GO:0000988	349	80	ENSGALG00000005959;ENSGALG00000012421;ENSGALG00000041238;ENSGALG00000021079;ENSGALG00000036042;ENSGALG00000054081;ENSGALG00000043671;ENSGALG00000026928;Gallus_gallus_newGene_4066;ENSGALG00000012208;ENSGALG00000023703;ENSGALG00000054904;ENSGALG00000048910;ENSGALG00000051008;Gallus_gallus_newGene_2595;ENSGALG00000041522;ENSGALG00000047517;ENSGALG00000047622;ENSGALG00000051275;ENSGALG00000014140;ENS…
molecular function	molecular function regulator	GO:0098772	167	41	ENSGALG00000041353;ENSGALG00000029502;ENSGALG00000037829;ENSGALG00000054306;ENSGALG00000039363;ENSGALG00000035345;ENSGALG00000001314;ENSGALG00000018557;ENSGALG00000033635;ENSGALG00000048002;ENSGALG00000037603;ENSGALG00000026704;ENSGALG00000010633;ENSGALG00000016377;ENSGALG00000028204;ENSGALG00000037148
molecular function	antioxidant activity	GO:0016209	54	16	ENSGALG00000014121;ENSGALG00000041909;ENSGALG00000020876;ENSGALG00000008185;ENSGALG00000039363;ENSGALG00000027963;ENSGALG00000016261;ENSGALG00000008701;ENSGALG00000033446;ENSGALG00000029367;ENSGALG00000027483;ENSGALG00000032456
molecular function	electron carrier activity	GO:0009055	47	12	ENSGALG00000001654;ENSGALG00000037904;ENSGALG00000014700;ENSGALG00000037935;ENSGALG00000029387
molecular function	translation regulator activity	GO:0045182	31	5	ENSGALG00000012173
molecular function	chemoattractant activity	GO:0042056	16	1	ENSGALG00000001171;ENSGALG00000010589;ENSGALG00000045312;ENSGALG00000003203;ENSGALG00000008297
molecular function	chemorepellent activity	GO:0045499	16	5	ENSGALG00000040297
molecular function	metallochaperone activity	GO:0016530	5	0
molecular function	protein tag	GO:0031386	2	0
molecular function	morphogen activity	GO:0016015	1	1
molecular function	nutrient reservoir activity	GO:0045735	1	0

## Sheet: SN vs. HN
Table S3. GO classification of the differentially expressed genes.
#GO_classify1	GO_classify2	GO_ID	AllGene_number	DEG_number	DEG_ID
biological process	cellular process	GO:0009987	10857	4252	ENSGALG00000002632;ENSGALG00000011138;ENSGALG00000044213;ENSGALG00000028803;ENSGALG00000006673;ENSGALG00000030173;ENSGALG00000009988;ENSGALG00000005985;ENSGALG00000034456;ENSGALG00000038385;ENSGALG00000007160;ENSGALG00000012834;ENSGALG00000008352;ENSGALG00000001169;ENSGALG00000008409;ENSGALG00000001593;ENSGALG00000009476;ENSGALG00000027093;ENSGALG00000030580;ENSGALG00000015377;ENSGALG00000004665;…	777;ENSGALG00000007666;ENSGALG00000015334;ENSGALG00000035228;ENSGALG00000041568;ENSGALG00000012712;Gallus_gallus_newGene_11852;ENSGALG00000005757;ENSGALG00000013822;ENSGALG00000003314;ENSGALG00000027513;ENSGALG00000025738;ENSGALG00000043433;ENSGALG00000032465;ENSGALG00000017048;ENSGALG00000028709;ENSGALG00000002024;ENSGALG00000023364;ENSGALG00000010924;ENSGALG00000012823;ENSGALG00000012915;ENSGAL…	1;ENSGALG00000020331;ENSGALG00000051274;ENSGALG00000005248;ENSGALG00000034975;ENSGALG00000009929;Gallus_gallus_newGene_1348;ENSGALG00000008063;ENSGALG00000015458;ENSGALG00000009748;ENSGALG00000041193;ENSGALG00000040606;ENSGALG00000017148;ENSGALG00000002112;ENSGALG00000029494;ENSGALG00000044125;ENSGALG00000007728;ENSGALG00000007155;ENSGALG00000007702;ENSGALG00000023626;ENSGALG00000039822;ENSGALG00…
biological process	single-organism process	GO:0044699	9632	3887	ENSGALG00000006477;ENSGALG00000002728;ENSGALG00000006188;ENSGALG00000002561;ENSGALG00000002524;ENSGALG00000036471;ENSGALG00000044293;ENSGALG00000001474;ENSGALG00000043672;ENSGALG00000027365;ENSGALG00000010432;ENSGALG00000014949;ENSGALG00000052250;ENSGALG00000035487;ENSGALG00000032530;ENSGALG00000032386;ENSGALG00000016861;ENSGALG00000032410;ENSGALG00000008757;ENSGALG00000039118;ENSGALG00000016728;…	G00000005331;ENSGALG00000007653;ENSGALG00000006775;ENSGALG00000012082;ENSGALG00000034747;ENSGALG00000001518;ENSGALG00000014355;ENSGALG00000001325;ENSGALG00000009581;ENSGALG00000036941;ENSGALG00000052087;ENSGALG00000003767;ENSGALG00000025738;ENSGALG00000043433;ENSGALG00000041043;ENSGALG00000039682;ENSGALG00000044485;ENSGALG00000045607;ENSGALG00000032465;ENSGALG00000035194;ENSGALG00000013822;ENSGAL…	383;ENSGALG00000037299;ENSGALG00000037913;ENSGALG00000010854;ENSGALG00000013209;ENSGALG00000004191;ENSGALG00000004660;ENSGALG00000015708;ENSGALG00000016142;ENSGALG00000032763;ENSGALG00000044466;ENSGALG00000009759;ENSGALG00000054176;ENSGALG00000020386;ENSGALG00000012421;ENSGALG00000028186;ENSGALG00000001569;ENSGALG00000051358;ENSGALG00000008632;ENSGALG00000001450;ENSGALG00000008548;ENSGALG00000001…
biological process	biological regulation	GO:0065007	7581	3142	ENSGALG00000009718;ENSGALG00000000469;ENSGALG00000014872;ENSGALG00000012662;ENSGALG00000001256;ENSGALG00000015480;ENSGALG00000034397;ENSGALG00000006644;ENSGALG00000031570;ENSGALG00000027655;ENSGALG00000015813;ENSGALG00000032097;ENSGALG00000031511;ENSGALG00000016705;ENSGALG00000006809;ENSGALG00000036751;ENSGALG00000007396;ENSGALG00000042851;ENSGALG00000041236;ENSGALG00000012873;ENSGALG00000003409;…	5;ENSGALG00000054223;ENSGALG00000033739;ENSGALG00000049193;ENSGALG00000033137;ENSGALG00000005956;ENSGALG00000004506;ENSGALG00000046843;ENSGALG00000041555;ENSGALG00000004322;ENSGALG00000010386;ENSGALG00000001363;ENSGALG00000039863;ENSGALG00000010861;ENSGALG00000045936;ENSGALG00000001995;ENSGALG00000029401;ENSGALG00000026518;ENSGALG00000048951;ENSGALG00000005621;ENSGALG00000052994;ENSGALG0000004129…	NSGALG00000015589;ENSGALG00000001021;ENSGALG00000007817;ENSGALG00000051135;ENSGALG00000028142;ENSGALG00000001470;ENSGALG00000004820;ENSGALG00000006258;ENSGALG00000015180;ENSGALG00000004449;ENSGALG00000005648;ENSGALG00000025780;ENSGALG00000006113;ENSGALG00000006141;ENSGALG00000030055;ENSGALG00000035185;ENSGALG00000041182;ENSGALG00000004155;ENSGALG00000048226;ENSGALG00000037410;ENSGALG00000012291;E…
biological process	metabolic process	GO:0008152	7396	2795	ENSGALG00000006453;ENSGALG00000049068;ENSGALG00000027785;ENSGALG00000001146;ENSGALG00000029632;Gallus_gallus_newGene_4182;ENSGALG00000038209;ENSGALG00000006526;ENSGALG00000007289;ENSGALG00000012769;ENSGALG00000030342;ENSGALG00000050568;ENSGALG00000031917;ENSGALG00000046714;ENSGALG00000006608;Gallus_gallus_newGene_9099;ENSGALG00000008193;ENSGALG00000010301;ENSGALG00000007419;ENSGALG00000012546;ENS…	ENSGALG00000006751;ENSGALG00000005002;ENSGALG00000016797;ENSGALG00000010428;ENSGALG00000009451;ENSGALG00000003919;ENSGALG00000021301;ENSGALG00000006017;ENSGALG00000050616;ENSGALG00000012199;ENSGALG00000000895;ENSGALG00000043829;ENSGALG00000040761;ENSGALG00000005979;ENSGALG00000004801;ENSGALG00000034376;ENSGALG00000005749;ENSGALG00000014678;ENSGALG00000037087;ENSGALG00000007356;ENSGALG00000004424;…	006934;ENSGALG00000048539;ENSGALG00000014687;ENSGALG00000006792;ENSGALG00000011205;ENSGALG00000016261;ENSGALG00000002024;ENSGALG00000023364;ENSGALG00000010924;ENSGALG00000012823;ENSGALG00000012915;ENSGALG00000003259;ENSGALG00000003821;ENSGALG00000007768;ENSGALG00000028373;ENSGALG00000004661;ENSGALG00000003195;ENSGALG00000016536;ENSGALG00000008335;ENSGALG00000016801;ENSGALG00000018815;ENSGALG00000…
biological process	response to stimulus	GO:0050896	5248	2224	ENSGALG00000043208;ENSGALG00000004958;ENSGALG00000005575;ENSGALG00000006942;ENSGALG00000008497;ENSGALG00000012239;ENSGALG00000017327;ENSGALG00000006544;ENSGALG00000027716;ENSGALG00000007260;ENSGALG00000043545;ENSGALG00000052423;ENSGALG00000004127;ENSGALG00000036831;ENSGALG00000006104;ENSGALG00000017384;ENSGALG00000043209;ENSGALG00000051904;ENSGALG00000011289;ENSGALG00000011548;ENSGALG00000016965;…	00052741;ENSGALG00000036395;ENSGALG00000003194;ENSGALG00000034616;ENSGALG00000009626;ENSGALG00000037686;ENSGALG00000015828;ENSGALG00000011366;ENSGALG00000038834;ENSGALG00000017485;ENSGALG00000002846;ENSGALG00000011616;ENSGALG00000034337;ENSGALG00000031325;ENSGALG00000001564;ENSGALG00000029000;ENSGALG00000017021;ENSGALG00000053296;ENSGALG00000034737;ENSGALG00000050503;ENSGALG00000050069;ENSGALG000…	SGALG00000031325;ENSGALG00000003331;ENSGALG00000002846;ENSGALG00000039108;ENSGALG00000011616;ENSGALG00000011366;ENSGALG00000015828;ENSGALG00000001341;ENSGALG00000009925;ENSGALG00000038834;ENSGALG00000009626;ENSGALG00000031448;ENSGALG00000042503;ENSGALG00000003194;ENSGALG00000008805;ENSGALG00000034616;ENSGALG00000027316;ENSGALG00000052741;ENSGALG00000043359;ENSGALG00000042389;ENSGALG00000046793;EN…
biological process	cellular component organization or biogenesis	GO:0071840	4244	1718	ENSGALG00000043025;ENSGALG00000004850;ENSGALG00000015216;ENSGALG00000008233;ENSGALG00000053549;ENSGALG00000028928;ENSGALG00000037423;ENSGALG00000046169;ENSGALG00000016564;ENSGALG00000041420;ENSGALG00000037525;ENSGALG00000009228;ENSGALG00000009913;ENSGALG00000006379;ENSGALG00000045185;ENSGALG00000012206;ENSGALG00000033203;ENSGALG00000009678;ENSGALG00000013092;ENSGALG00000002773;ENSGALG00000052262;…	SGALG00000010589;ENSGALG00000006038;ENSGALG00000016412;ENSGALG00000042784;ENSGALG00000037867;ENSGALG00000014687;ENSGALG00000037556;ENSGALG00000004701;ENSGALG00000008501;ENSGALG00000006462;ENSGALG00000006473;ENSGALG00000011205;ENSGALG00000008675;ENSGALG00000017553;ENSGALG00000045305;ENSGALG00000009212
biological process	multicellular organismal process	GO:0032501	4121	1717	ENSGALG00000002775;ENSGALG00000013091;ENSGALG00000032850;ENSGALG00000003015;ENSGALG00000012018;ENSGALG00000039863;ENSGALG00000001363;ENSGALG00000008346;ENSGALG00000026790;ENSGALG00000041555;ENSGALG00000046843;ENSGALG00000037950;ENSGALG00000049193;ENSGALG00000004476;ENSGALG00000033739;ENSGALG00000014983;ENSGALG00000031895;ENSGALG00000046326;ENSGALG00000032590;ENSGALG00000006415;ENSGALG00000015623;…	993;ENSGALG00000028770;ENSGALG00000011635;ENSGALG00000047297;ENSGALG00000041422;ENSGALG00000036638;ENSGALG00000032366;ENSGALG00000000168;ENSGALG00000037901;ENSGALG00000016516;ENSGALG00000030862
biological process	signaling	GO:0023052	3881	1672	ENSGALG00000040855;ENSGALG00000000558;ENSGALG00000009361;ENSGALG00000039320;ENSGALG00000011734;ENSGALG00000002893;ENSGALG00000006821;ENSGALG00000002263;ENSGALG00000004412;ENSGALG00000006087;ENSGALG00000010214;ENSGALG00000015895;ENSGALG00000035537;ENSGALG00000040168;ENSGALG00000007409;ENSGALG00000012297;ENSGALG00000047289;ENSGALG00000003076;ENSGALG00000015441;ENSGALG00000008380;ENSGALG00000047233;…	GALG00000016313;ENSGALG00000039092;Gallus_gallus_newGene_10409;ENSGALG00000016536;ENSGALG00000008335;ENSGALG00000016801;ENSGALG00000018815;ENSGALG00000000997;ENSGALG00000037414;ENSGALG00000041680;ENSGALG00000016665;ENSGALG00000019835;ENSGALG00000052169;ENSGALG00000040546;ENSGALG00000011718;ENSGALG00000040254;ENSGALG00000001462;ENSGALG00000007620;ENSGALG00000053130;ENSGALG00000035065;ENSGALG000000…	7;ENSGALG00000030254;ENSGALG00000009037;ENSGALG00000009567;ENSGALG00000049884;ENSGALG00000042321;ENSGALG00000031538;ENSGALG00000052399;ENSGALG00000016708;ENSGALG00000011078;ENSGALG00000001267;ENSGALG00000002841;ENSGALG00000006543;ENSGALG00000037953;ENSGALG00000052162;ENSGALG00000010120;ENSGALG00000004957;ENSGALG00000045362;ENSGALG00000047464;ENSGALG00000029301;ENSGALG00000020486;ENSGALG0000000988…
biological process	localization	GO:0051179	3699	1491	ENSGALG00000006786;ENSGALG00000027587;ENSGALG00000038225;ENSGALG00000012787;ENSGALG00000040426;ENSGALG00000016785;ENSGALG00000051546;ENSGALG00000024172;ENSGALG00000016448;ENSGALG00000008883;ENSGALG00000030038;ENSGALG00000003398;ENSGALG00000046461;ENSGALG00000009677;ENSGALG00000019555;ENSGALG00000032247;ENSGALG00000029401;Gallus_gallus_newGene_4132;ENSGALG00000015263;ENSGALG00000005621;ENSGALG0000…	GALG00000014750;ENSGALG00000028140;ENSGALG00000021039;ENSGALG00000020813;ENSGALG00000054666;ENSGALG00000025842;ENSGALG00000005204;ENSGALG00000005803;ENSGALG00000050155;ENSGALG00000015959;ENSGALG00000008365;ENSGALG00000030187;ENSGALG00000004530;ENSGALG00000003313;ENSGALG00000016345;ENSGALG00000040729;ENSGALG00000016767;ENSGALG00000001021;ENSGALG00000051135;ENSGALG00000007817;ENSGALG00000028142;ENS…
biological process	developmental process	GO:0032502	3684	1590	ENSGALG00000001547;ENSGALG00000005263;ENSGALG00000039146;ENSGALG00000016820;ENSGALG00000003699;ENSGALG00000030305;ENSGALG00000028290;ENSGALG00000026153;ENSGALG00000005206;ENSGALG00000009429;ENSGALG00000053663;ENSGALG00000006822;ENSGALG00000034225;ENSGALG00000014708;ENSGALG00000037457;ENSGALG00000000927;ENSGALG00000017242;ENSGALG00000039409;ENSGALG00000021569;ENSGALG00000008346;ENSGALG00000009176;…	NSGALG00000023131;ENSGALG00000036111;ENSGALG00000004881;ENSGALG00000008765;ENSGALG00000012677;ENSGALG00000053089;ENSGALG00000010812;ENSGALG00000002448;ENSGALG00000006133;ENSGALG00000009507;ENSGALG00000001962;ENSGALG00000029935;ENSGALG00000002379;ENSGALG00000011881;ENSGALG00000000856;ENSGALG00000037955;ENSGALG00000016024;ENSGALG00000034868;ENSGALG00000002234;Gallus_gallus_newGene_5598;ENSGALG00000…
biological process	immune system process	GO:0002376	1314	620	ENSGALG00000006785;ENSGALG00000012755;ENSGALG00000006352;ENSGALG00000002138;ENSGALG00000035966;ENSGALG00000010476;ENSGALG00000028437;ENSGALG00000014659;ENSGALG00000005547;ENSGALG00000040832;ENSGALG00000013818;ENSGALG00000017011;ENSGALG00000035386;ENSGALG00000010847;ENSGALG00000014603;ENSGALG00000016947;ENSGALG00000006388;ENSGALG00000039320;ENSGALG00000022718;ENSGALG00000011734;ENSGALG00000021570;…	;ENSGALG00000011548;ENSGALG00000010331;ENSGALG00000013829;ENSGALG00000014069;ENSGALG00000034374;ENSGALG00000014769;ENSGALG00000039983;ENSGALG00000004593;ENSGALG00000014914;Gallus_gallus_newGene_9542;ENSGALG00000032456;ENSGALG00000005687;ENSGALG00000053250;ENSGALG00000002532;ENSGALG00000039461;ENSGALG00000007070;ENSGALG00000002160;ENSGALG00000053100;ENSGALG00000005599;ENSGALG00000027860;ENSGALG000…
biological process	locomotion	GO:0040011	1116	539	ENSGALG00000021442;ENSGALG00000037784;ENSGALG00000016420;ENSGALG00000031642;ENSGALG00000005622;ENSGALG00000011094;ENSGALG00000042895;ENSGALG00000003741;ENSGALG00000050983;ENSGALG00000003424;ENSGALG00000014903;ENSGALG00000006326;ENSGALG00000010820;ENSGALG00000036490;ENSGALG00000035492;ENSGALG00000002816;ENSGALG00000010870;ENSGALG00000015170;ENSGALG00000003313;ENSGALG00000046125;ENSGALG00000036627;…	NSGALG00000036867;ENSGALG00000012275;ENSGALG00000027640;ENSGALG00000010975;ENSGALG00000013022;ENSGALG00000008177;ENSGALG00000010379;ENSGALG00000047764;ENSGALG00000026838;ENSGALG00000043671;ENSGALG00000006511;ENSGALG00000009450;ENSGALG00000003065;ENSGALG00000030502;ENSGALG00000031659;ENSGALG00000005280;ENSGALG00000034349;ENSGALG00000042003;ENSGALG00000011898;ENSGALG00000002661;ENSGALG00000037665;E…
biological process	multi-organism process	GO:0051704	1080	456	ENSGALG00000035563;ENSGALG00000009107;ENSGALG00000015681;ENSGALG00000052643;ENSGALG00000052689;ENSGALG00000004594;ENSGALG00000043064;ENSGALG00000001559;ENSGALG00000017142;ENSGALG00000006312;ENSGALG00000033507;ENSGALG00000039606;ENSGALG00000006565;Gallus_gallus_newGene_9482;ENSGALG00000036785;ENSGALG00000029197;ENSGALG00000015289;ENSGALG00000042990;ENSGALG00000013810;ENSGALG00000047488;ENSGALG0000…	4121;ENSGALG00000028347;ENSGALG00000020827;ENSGALG00000016446;ENSGALG00000008486;ENSGALG00000039140;ENSGALG00000014178;ENSGALG00000041101;ENSGALG00000003118;ENSGALG00000043582;ENSGALG00000001239;ENSGALG00000037744;ENSGALG00000004063;ENSGALG00000030007;ENSGALG00000008094;ENSGALG00000009368;ENSGALG00000009948;ENSGALG00000052196;ENSGALG00000008340;ENSGALG00000004980;ENSGALG00000051188;ENSGALG0000002…
biological process	biological adhesion	GO:0022610	723	366	ENSGALG00000050983;ENSGALG00000003875;ENSGALG00000007247;ENSGALG00000007416;ENSGALG00000050207;ENSGALG00000007211;ENSGALG00000026836;ENSGALG00000031642;ENSGALG00000029175;ENSGALG00000006751;ENSGALG00000015396;ENSGALG00000016954;ENSGALG00000014201;ENSGALG00000001633;Gallus_gallus_newGene_2074;ENSGALG00000029378;ENSGALG00000027853;ENSGALG00000035369;ENSGALG00000014903;ENSGALG00000008359;ENSGALG0000…	LG00000015807;ENSGALG00000039363;ENSGALG00000017389;ENSGALG00000023622;ENSGALG00000022696;ENSGALG00000009724;ENSGALG00000012934;ENSGALG00000005752;ENSGALG00000002021;ENSGALG00000053641;ENSGALG00000037807;ENSGALG00000030251;ENSGALG00000029416;ENSGALG00000005787;ENSGALG00000051992;ENSGALG00000012229;ENSGALG00000040926;ENSGALG00000040189;ENSGALG00000040621;ENSGALG00000006851;ENSGALG00000015496;ENSGA…
biological process	reproductive process	GO:0022414	642	254	ENSGALG00000016740;ENSGALG00000041454;ENSGALG00000017274;ENSGALG00000034196;ENSGALG00000007668;ENSGALG00000011637;ENSGALG00000030580;ENSGALG00000040864;ENSGALG00000010769;ENSGALG00000011931;ENSGALG00000007768;ENSGALG00000041257;ENSGALG00000023703;ENSGALG00000031707;ENSGALG00000010620;ENSGALG00000004225;ENSGALG00000015360;ENSGALG00000003473;ENSGALG00000038540;ENSGALG00000003655;ENSGALG00000001449;…
biological process	reproduction	GO:0000003	618	229	ENSGALG00000007731;ENSGALG00000012875;ENSGALG00000041775;ENSGALG00000033894;ENSGALG00000033500;ENSGALG00000053184;ENSGALG00000011489;ENSGALG00000015057;ENSGALG00000005621;ENSGALG00000031796;ENSGALG00000028770;ENSGALG00000002095;ENSGALG00000003267;ENSGALG00000009971;ENSGALG00000029927;ENSGALG00000002831;ENSGALG00000049684;ENSGALG00000008014;ENSGALG00000027864;ENSGALG00000040342;ENSGALG00000054106;…
biological process	growth	GO:0040007	588	259	ENSGALG00000014872;ENSGALG00000041775;ENSGALG00000036001;ENSGALG00000000469;ENSGALG00000004582;ENSGALG00000002095;ENSGALG00000006479;ENSGALG00000013086;ENSGALG00000010175;ENSGALG00000054106;ENSGALG00000032097;ENSGALG00000002588;ENSGALG00000007408;ENSGALG00000043041;ENSGALG00000040182;ENSGALG00000033179;ENSGALG00000042851;ENSGALG00000041640;ENSGALG00000010874;ENSGALG00000016546;ENSGALG00000030643;…
biological process	behavior	GO:0007610	529	225	ENSGALG00000041927;ENSGALG00000012885;ENSGALG00000039118;ENSGALG00000005936;ENSGALG00000008976;ENSGALG00000010854;ENSGALG00000005483;ENSGALG00000001449;ENSGALG00000010379;ENSGALG00000004191;ENSGALG00000035182;ENSGALG00000026210;ENSGALG00000016014;ENSGALG00000015708;ENSGALG00000005071;ENSGALG00000026443;ENSGALG00000013218;ENSGALG00000047797;ENSGALG00000012275;ENSGALG00000010620;ENSGALG00000006755;…
biological process	rhythmic process	GO:0048511	185	74	ENSGALG00000000442;ENSGALG00000010269;ENSGALG00000010826;ENSGALG00000032053;ENSGALG00000002009;ENSGALG00000014813;ENSGALG00000050508;ENSGALG00000038515;ENSGALG00000023689;ENSGALG00000034616;ENSGALG00000003681;ENSGALG00000011058;Gallus_gallus_newGene_734;ENSGALG00000053641;ENSGALG00000009791;ENSGALG00000012787;ENSGALG00000005521;ENSGALG00000027374;ENSGALG00000042851;ENSGALG00000009095;Gallus_gallu…
biological process	cell killing	GO:0001906	46	26	ENSGALG00000017239;ENSGALG00000033557;ENSGALG00000034374;ENSGALG00000004435;ENSGALG00000050207;ENSGALG00000009740;ENSGALG00000030038;ENSGALG00000007625;ENSGALG00000002192;ENSGALG00000042351;ENSGALG00000014561;Gallus_gallus_newGene_5192;ENSGALG00000002234;ENSGALG00000051135;ENSGALG00000013372;ENSGALG00000008447;ENSGALG00000030270;ENSGALG00000009963;ENSGALG00000044449;ENSGALG00000006453;ENSGALG0000…
biological process	biological phase	GO:0044848	7	3	ENSGALG00000013495;ENSGALG00000037203;ENSGALG00000038848
biological process	detoxification	GO:0098754	7	2	ENSGALG00000004793;ENSGALG00000016328
biological process	cell aggregation	GO:0098743	2	1	ENSGALG00000050069
cellular component	cell	GO:0005623	11121	4349	ENSGALG00000041528;ENSGALG00000008714;ENSGALG00000005441;ENSGALG00000002707;ENSGALG00000016094;ENSGALG00000014724;ENSGALG00000013211;ENSGALG00000002113;ENSGALG00000003304;ENSGALG00000023581;ENSGALG00000006567;ENSGALG00000042112;ENSGALG00000009564;ENSGALG00000016618;ENSGALG00000047060;ENSGALG00000011529;ENSGALG00000021395;ENSGALG00000002186;ENSGALG00000052991;ENSGALG00000017289;ENSGALG00000043302;…
cellular component	cell part	GO:0044464	11100	4339	ENSGALG00000005451;ENSGALG00000009345;ENSGALG00000001790;ENSGALG00000001450;ENSGALG00000014976;ENSGALG00000041808;ENSGALG00000012408;ENSGALG00000007038;ENSGALG00000030607;ENSGALG00000027440;ENSGALG00000012382;ENSGALG00000054176;ENSGALG00000031275;ENSGALG00000016142;ENSGALG00000051358;ENSGALG00000008632;ENSGALG00000051375;ENSGALG00000053084;ENSGALG00000037299;ENSGALG00000037913;ENSGALG00000034029;…
cellular component	organelle	GO:0043226	8388	3233	ENSGALG00000014887;ENSGALG00000001483;ENSGALG00000035701;ENSGALG00000032329;ENSGALG00000026279;ENSGALG00000011174;ENSGALG00000011141;Gallus_gallus_newGene_4066;ENSGALG00000010322;ENSGALG00000043799;ENSGALG00000033603;ENSGALG00000003522;ENSGALG00000050377;ENSGALG00000007234;ENSGALG00000043662;ENSGALG00000008681;ENSGALG00000010364;ENSGALG00000015044;ENSGALG00000016582;ENSGALG00000005061;ENSGALG0000…
cellular component	membrane	GO:0016020	6379	2502	ENSGALG00000044841;ENSGALG00000016034;ENSGALG00000027963;ENSGALG00000009705;ENSGALG00000052526;ENSGALG00000011293;ENSGALG00000011434;ENSGALG00000031243;ENSGALG00000008819;ENSGALG00000006170;ENSGALG00000014570;ENSGALG00000011643;ENSGALG00000002877;ENSGALG00000024122;Gallus_gallus_newGene_12328;ENSGALG00000048394;ENSGALG00000029002;ENSGALG00000005265;ENSGALG00000006602;ENSGALG00000032736;Gallus_gal…
cellular component	organelle part	GO:0044422	5600	2109	Gallus_gallus_newGene_12328;ENSGALG00000002877;ENSGALG00000011543;ENSGALG00000048394;ENSGALG00000044678;ENSGALG00000036527;ENSGALG00000006602;ENSGALG00000002064;ENSGALG00000032428;ENSGALG00000009971;ENSGALG00000004509;ENSGALG00000015273;ENSGALG00000026167;ENSGALG00000054106;ENSGALG00000011293;ENSGALG00000041616;ENSGALG00000031571;ENSGALG00000027353;ENSGALG00000053657;ENSGALG00000045218;ENSGALG000…
cellular component	membrane part	GO:0044425	5177	2002	ENSGALG00000005936;ENSGALG00000028803;ENSGALG00000053140;ENSGALG00000003748;ENSGALG00000003973;ENSGALG00000032986;ENSGALG00000002632;ENSGALG00000000184;ENSGALG00000002294;ENSGALG00000042505;ENSGALG00000047543;ENSGALG00000009988;ENSGALG00000030173;ENSGALG00000014995;ENSGALG00000008969;ENSGALG00000001521;ENSGALG00000049369;ENSGALG00000001593;ENSGALG00000041762;ENSGALG00000000608;ENSGALG00000045747;…
cellular component	macromolecular complex	GO:0032991	4095	1629	ENSGALG00000007408;ENSGALG00000001118;ENSGALG00000013590;ENSGALG00000017168;ENSGALG00000006453;ENSGALG00000007546;ENSGALG00000036728;ENSGALG00000014222;ENSGALG00000014982;ENSGALG00000045726;ENSGALG00000001146;ENSGALG00000026987;ENSGALG00000002350;ENSGALG00000030342;ENSGALG00000007289;ENSGALG00000006526;ENSGALG00000016974;Gallus_gallus_newGene_4182;ENSGALG00000008141;ENSGALG00000004376;ENSGALG0000…
cellular component	membrane-enclosed lumen	GO:0031974	2946	1118	ENSGALG00000010703;ENSGALG00000028147;ENSGALG00000015122;ENSGALG00000041202;ENSGALG00000042356;ENSGALG00000033079;ENSGALG00000001586;ENSGALG00000001036;ENSGALG00000033993;ENSGALG00000006491;ENSGALG00000050621;ENSGALG00000014769;ENSGALG00000012631;ENSGALG00000005687;ENSGALG00000010178;ENSGALG00000043797;ENSGALG00000002659;ENSGALG00000053028;ENSGALG00000003355;ENSGALG00000006617;ENSGALG00000029382;…
cellular component	extracellular region	GO:0005576	1351	588	ENSGALG00000001177;ENSGALG00000038634;ENSGALG00000002347;ENSGALG00000007806;ENSGALG00000038433;ENSGALG00000043603;ENSGALG00000043103;ENSGALG00000002763;ENSGALG00000027716;ENSGALG00000036498;ENSGALG00000039786;ENSGALG00000005708;ENSGALG00000006104;ENSGALG00000001442;ENSGALG00000014684;ENSGALG00000052629;ENSGALG00000047338;ENSGALG00000047320;ENSGALG00000042607;ENSGALG00000007483;ENSGALG00000044675;…
cellular component	extracellular region part	GO:0044421	1028	468	ENSGALG00000003053;ENSGALG00000008306;ENSGALG00000028256;ENSGALG00000013042;ENSGALG00000005554;ENSGALG00000050840;ENSGALG00000012178;ENSGALG00000001171;ENSGALG00000021074;ENSGALG00000007358;ENSGALG00000006415;ENSGALG00000006547;ENSGALG00000015623;ENSGALG00000015148;ENSGALG00000053028;ENSGALG00000053670;ENSGALG00000041555;ENSGALG00000004476;ENSGALG00000003923;ENSGALG00000039032;ENSGALG00000002542;…
cellular component	synapse	GO:0045202	519	196	ENSGALG00000040999;ENSGALG00000030732;ENSGALG00000035645;ENSGALG00000031381;ENSGALG00000002556;ENSGALG00000008798;ENSGALG00000005947;ENSGALG00000032619;ENSGALG00000002707;ENSGALG00000037203;ENSGALG00000001716;ENSGALG00000010331;ENSGALG00000001782;ENSGALG00000040114;ENSGALG00000030687;ENSGALG00000034374;ENSGALG00000011094;ENSGALG00000001600;ENSGALG00000003930;ENSGALG00000008281;ENSGALG00000004758;…
cellular component	cell junction	GO:0030054	426	208	ENSGALG00000028543;ENSGALG00000005701;ENSGALG00000030040;ENSGALG00000041013;ENSGALG00000011009;ENSGALG00000005846;ENSGALG00000038634;ENSGALG00000039751;ENSGALG00000007080;ENSGALG00000048926;ENSGALG00000042553;ENSGALG00000009581;ENSGALG00000012170;ENSGALG00000001442;ENSGALG00000011182;ENSGALG00000035131;ENSGALG00000000003;ENSGALG00000031216;ENSGALG00000027305;ENSGALG00000029528;ENSGALG00000012211;…
cellular component	synapse part	GO:0044456	319	120	ENSGALG00000009092;ENSGALG00000003074;ENSGALG00000012703;ENSGALG00000015010;ENSGALG00000006638;ENSGALG00000006008;ENSGALG00000012715;ENSGALG00000032190;ENSGALG00000055081;ENSGALG00000030251;ENSGALG00000007408;ENSGALG00000004538;ENSGALG00000015835;ENSGALG00000034109;Gallus_gallus_newGene_3535;ENSGALG00000006602;ENSGALG00000005256;ENSGALG00000014813;ENSGALG00000041263;ENSGALG00000033816;ENSGALG0000…
cellular component	other organism	GO:0044215	160	61	ENSGALG00000047662;ENSGALG00000010042;ENSGALG00000015787;ENSGALG00000033941;ENSGALG00000030879;ENSGALG00000017006;ENSGALG00000031874;ENSGALG00000005209;ENSGALG00000039409;ENSGALG00000001161;ENSGALG00000038160;ENSGALG00000007817;ENSGALG00000032992;ENSGALG00000000887;ENSGALG00000011783;ENSGALG00000040662;ENSGALG00000043727;ENSGALG00000000616;ENSGALG00000038502;ENSGALG00000003670;ENSGALG00000012538;…
cellular component	other organism part	GO:0044217	160	61	ENSGALG00000003759;ENSGALG00000024047;ENSGALG00000026264;ENSGALG00000005708;ENSGALG00000001143;ENSGALG00000042491;ENSGALG00000003584;ENSGALG00000003670;ENSGALG00000000504;ENSGALG00000012538;ENSGALG00000047963;ENSGALG00000011294;ENSGALG00000000616;ENSGALG00000038502;ENSGALG00000040662;ENSGALG00000043727;ENSGALG00000038160;ENSGALG00000000887;ENSGALG00000007817;ENSGALG00000011783;ENSGALG00000032992;…
cellular component	supramolecular complex	GO:0099080	86	41	ENSGALG00000012085;ENSGALG00000014813;ENSGALG00000003521;ENSGALG00000026553;ENSGALG00000048310;ENSGALG00000039349;ENSGALG00000052741;Gallus_gallus_newGene_6614;ENSGALG00000053028;ENSGALG00000052302;Gallus_gallus_newGene_4931;Gallus_gallus_newGene_4066;ENSGALG00000001051;ENSGALG00000002448;Gallus_gallus_newGene_8325;ENSGALG00000053130;ENSGALG00000012783;ENSGALG00000028567;Gallus_gallus_newGene_260…
cellular component	nucleoid	GO:0009295	32	14	ENSGALG00000004037;ENSGALG00000007289;ENSGALG00000009967;ENSGALG00000013647;ENSGALG00000008675;ENSGALG00000034264;ENSGALG00000005280;ENSGALG00000016536;ENSGALG00000029572;ENSGALG00000031160;ENSGALG00000003520;ENSGALG00000001036;ENSGALG00000048700;ENSGALG00000007821
molecular function	binding	GO:0005488	9281	3673	ENSGALG00000005507;ENSGALG00000008314;ENSGALG00000012147;ENSGALG00000028971;ENSGALG00000033557;ENSGALG00000008265;ENSGALG00000030988;ENSGALG00000051479;ENSGALG00000013208;ENSGALG00000034196;ENSGALG00000011406;ENSGALG00000003803;ENSGALG00000002314;ENSGALG00000014280;ENSGALG00000005360;ENSGALG00000024485;ENSGALG00000037777;ENSGALG00000008597;ENSGALG00000039901;ENSGALG00000012837;ENSGALG00000032882;…
molecular function	catalytic activity	GO:0003824	4916	1878	ENSGALG00000028047;ENSGALG00000003430;ENSGALG00000006141;ENSGALG00000035185;Gallus_gallus_newGene_4358;ENSGALG00000006840;ENSGALG00000009130;ENSGALG00000011592;ENSGALG00000040258;ENSGALG00000004449;ENSGALG00000015180;ENSGALG00000000994;ENSGALG00000005648;ENSGALG00000030966;ENSGALG00000012291;ENSGALG00000008373;ENSGALG00000011835;ENSGALG00000006872;ENSGALG00000020342;ENSGALG00000041834;ENSGALG0000…
molecular function	transporter activity	GO:0005215	984	366	ENSGALG00000008675;ENSGALG00000043605;ENSGALG00000002466;ENSGALG00000037556;ENSGALG00000027793;ENSGALG00000008722;ENSGALG00000006425;ENSGALG00000003713;ENSGALG00000035026;ENSGALG00000014971;ENSGALG00000023806;ENSGALG00000017132;ENSGALG00000011875;ENSGALG00000051473;ENSGALG00000027986;ENSGALG00000013244;ENSGALG00000007018;ENSGALG00000004519;ENSGALG00000011220;ENSGALG00000038162;ENSGALG00000003863;…
molecular function	molecular transducer activity	GO:0060089	975	372	ENSGALG00000004127;ENSGALG00000005643;ENSGALG00000005708;ENSGALG00000037166;ENSGALG00000001573;ENSGALG00000039786;ENSGALG00000050470;ENSGALG00000007906;ENSGALG00000036589;ENSGALG00000006158;Gallus_gallus_newGene_7552;ENSGALG00000006575;ENSGALG00000007466;ENSGALG00000015403;ENSGALG00000007667;ENSGALG00000017327;ENSGALG00000038512;ENSGALG00000030800;ENSGALG00000028543;ENSGALG00000044480;ENSGALG0000…
molecular function	signal transducer activity	GO:0004871	975	372	ENSGALG00000015441;ENSGALG00000035825;ENSGALG00000032041;ENSGALG00000012297;ENSGALG00000043209;ENSGALG00000002383;ENSGALG00000013568;ENSGALG00000006638;ENSGALG00000014071;ENSGALG00000004058;ENSGALG00000039320;ENSGALG00000031448;ENSGALG00000011734;ENSGALG00000017485;ENSGALG00000011366;ENSGALG00000005638;ENSGALG00000040168;ENSGALG00000011616;ENSGALG00000001882;ENSGALG00000053380;ENSGALG00000015895;…
molecular function	nucleic acid binding transcription factor activity	GO:0001071	793	345	ENSGALG00000043072;ENSGALG00000044788;ENSGALG00000028037;ENSGALG00000003670;ENSGALG00000012538;ENSGALG00000035734;ENSGALG00000047514;ENSGALG00000036043;ENSGALG00000023083;ENSGALG00000043433;ENSGALG00000001518;ENSGALG00000005768;ENSGALG00000016774;ENSGALG00000035539;ENSGALG00000052037;ENSGALG00000027513;ENSGALG00000025817;ENSGALG00000031144;ENSGALG00000005757;ENSGALG00000001021;ENSGALG00000010005;…
molecular function	structural molecule activity	GO:0005198	574	290	ENSGALG00000001602;ENSGALG00000054921;ENSGALG00000004620;ENSGALG00000047404;ENSGALG00000047324;ENSGALG00000053001;ENSGALG00000028843;ENSGALG00000052087;ENSGALG00000035131;ENSGALG00000048558;ENSGALG00000051095;ENSGALG00000005948;ENSGALG00000048689;ENSGALG00000052287;ENSGALG00000005922;ENSGALG00000032997;ENSGALG00000054373;ENSGALG00000016775;ENSGALG00000053096;ENSGALG00000051776;ENSGALG00000030900;…
molecular function	transcription factor activity, protein binding	GO:0000988	349	141	ENSGALG00000040426;ENSGALG00000039206;ENSGALG00000017168;ENSGALG00000036728;ENSGALG00000042851;ENSGALG00000012575;ENSGALG00000017199;ENSGALG00000014982;Gallus_gallus_newGene_734;ENSGALG00000036497;ENSGALG00000003369;ENSGALG00000049072;ENSGALG00000033696;ENSGALG00000015935;ENSGALG00000012072;ENSGALG00000030862;ENSGALG00000039454;ENSGALG00000049241;ENSGALG00000010412;ENSGALG00000041775;ENSGALG00000…
molecular function	molecular function regulator	GO:0098772	167	57	ENSGALG00000031659;ENSGALG00000054904;ENSGALG00000048409;ENSGALG00000012208;Gallus_gallus_newGene_4066;ENSGALG00000012885;ENSGALG00000000627;ENSGALG00000047797;ENSGALG00000009173;ENSGALG00000015708;ENSGALG00000011835;ENSGALG00000043671;ENSGALG00000026034;Gallus_gallus_newGene_2084;ENSGALG00000032903;ENSGALG00000029238;ENSGALG00000009530;Gallus_gallus_newGene_4315;ENSGALG00000023703;ENSGALG0000003…
molecular function	antioxidant activity	GO:0016209	54	23	ENSGALG00000054306;ENSGALG00000018557;ENSGALG00000037603;ENSGALG00000026704;ENSGALG00000016377;ENSGALG00000036838;ENSGALG00000013098;ENSGALG00000014708;ENSGALG00000003053;ENSGALG00000004793;ENSGALG00000048002;ENSGALG00000008409;ENSGALG00000001314;ENSGALG00000041510;ENSGALG00000037829;ENSGALG00000035345;ENSGALG00000028204;ENSGALG00000016357;ENSGALG00000030187;ENSGALG00000039363;Gallus_gallus_newGe…
molecular function	electron carrier activity	GO:0009055	47	20	ENSGALG00000008185;ENSGALG00000039363;ENSGALG00000016261;ENSGALG00000025747;ENSGALG00000045362;ENSGALG00000029268;ENSGALG00000041909;ENSGALG00000027963;ENSGALG00000014121;ENSGALG00000053585;ENSGALG00000034850;ENSGALG00000020876;ENSGALG00000027564;ENSGALG00000029367;ENSGALG00000010464;ENSGALG00000005749;ENSGALG00000026507;ENSGALG00000032456;ENSGALG00000002925;ENSGALG00000038536
molecular function	translation regulator activity	GO:0045182	31	12	ENSGALG00000029387;ENSGALG00000003205;ENSGALG00000008281;ENSGALG00000007919;ENSGALG00000002488;ENSGALG00000002150;ENSGALG00000041204;ENSGALG00000014867;ENSGALG00000047488;ENSGALG00000037904;ENSGALG00000041790;ENSGALG00000052612
molecular function	chemoattractant activity	GO:0042056	16	11	ENSGALG00000010847;ENSGALG00000014872;ENSGALG00000012178;ENSGALG00000011835;ENSGALG00000006326;ENSGALG00000027716;ENSGALG00000033974;ENSGALG00000012173;ENSGALG00000012429;ENSGALG00000029819;ENSGALG00000053526
molecular function	chemorepellent activity	GO:0045499	16	7	ENSGALG00000003203;ENSGALG00000045312;ENSGALG00000010697;ENSGALG00000004476;ENSGALG00000001171;ENSGALG00000010589;ENSGALG00000038225
molecular function	metallochaperone activity	GO:0016530	5	1	ENSGALG00000014981
molecular function	protein tag	GO:0031386	2	1	ENSGALG00000036955
molecular function	morphogen activity	GO:0016015	1	1	ENSGALG00000040297
molecular function	nutrient reservoir activity	GO:0045735	1	0
