# Supplementary material for: Effects of SLC45A2 and GPNMB on Melanin Deposition Based on Transcriptome Sequencing in Chicken Feather Follicles
Source: Animals (Basel). 2023 Aug 12;13(16):2608. doi: 10.3390/ani13162608 (PMC10451703; doi:10.3390/ani13162608)
Supplement: Supplementary file 1 [file animals-13-02608-s001.zip › Table S4.xlsx]

## Sheet: YW vs. HW
Table S4. The top 20 pathways in KEGG enrichment in the four comparisons.
#Kegg_pathway	ko_id	Cluster_frequency	Genome_frequency	P-value	Corrected_P-value	rich_factor
Tyrosine metabolism	ko00350	5 out of 104 4.80769230769231%	43 out of 7108 0.604952166572876%	0.000376811	0.041826	7.94723
Cell adhesion molecules	ko04514	10 out of 104 9.61538461538461%	187 out of 7108 2.63083849184018%	0.000381805	0.0423803	3.65487
Ether lipid metabolism	ko00565	5 out of 104 4.80769230769231%	59 out of 7108 0.830050647158132%	0.00162895	0.180813	5.79205
Drug metabolism - cytochrome P450	ko00982	4 out of 104 3.84615384615385%	36 out of 7108 0.506471581316826%	0.00177764	0.197318	7.59402
Phagosome	ko04145	9 out of 104 8.65384615384615%	194 out of 7108 2.72931907709623%	0.00204928	0.22747	3.1707
Axon guidance	ko04360	4 out of 104 3.84615384615385%	39 out of 7108 0.548677546426562%	0.00240029	0.266432	7.00986
Influenza A	ko05164	8 out of 104 7.69230769230769%	164 out of 7108 2.30725942599887%	0.00266597	0.295922	3.33396
Intestinal immune network for IgA production	ko04672	5 out of 104 4.80769230769231%	75 out of 7108 1.05514912774339%	0.00467159	0.518547	4.55641
Retinol metabolism	ko00830	4 out of 104 3.84615384615385%	49 out of 7108 0.689364096792347%	0.00553061	0.613898	5.57928
Histidine metabolism	ko00340	3 out of 104 2.88461538461538%	25 out of 7108 0.351716375914463%	0.00553858	0.614782	8.20154
Vitamin B6 metabolism	ko00750	2 out of 104 1.92307692307692%	10 out of 7108 0.140686550365785%	0.00883837	0.981059	13.6692
Taste transduction	ko04742	1 out of 104 0.961538461538462%	1 out of 7108 0.0140686550365785%	0.0146314	1	68.3462
Platinum drug resistance	ko01524	1 out of 104 0.961538461538462%	2 out of 7108 0.028137310073157%	0.0290508	1	34.1731
Renal cell carcinoma	ko05211	1 out of 104 0.961538461538462%	2 out of 7108 0.028137310073157%	0.0290508	1	34.1731
Amphetamine addiction	ko05031	1 out of 104 0.961538461538462%	4 out of 7108 0.056274620146314%	0.0572654	1	17.0865
Mineral absorption	ko04978	1 out of 104 0.961538461538462%	4 out of 7108 0.056274620146314%	0.0572654	1	17.0865
HIF-1 signaling pathway	ko04066	1 out of 104 0.961538461538462%	4 out of 7108 0.056274620146314%	0.0572654	1	17.0865
Alcoholism	ko05034	1 out of 104 0.961538461538462%	5 out of 7108 0.0703432751828925%	0.0710667	1	13.6692
Hepatocellular carcinoma	ko05225	1 out of 104 0.961538461538462%	6 out of 7108 0.084411930219471%	0.0846679	1	11.391
Ascorbate and aldarate metabolism	ko00053	2 out of 104 1.92307692307692%	13 out of 7108 0.182892515475521%	0.0148886	1	10.5148
Thermogenesis	ko04714	1 out of 104 0.961538461538462%	7 out of 7108 0.0984805852560495%	0.0980718	1	9.76374
Systemic lupus erythematosus	ko05322	1 out of 104 0.961538461538462%	8 out of 7108 0.112549240292628%	0.111281	1	8.54327
Protein digestion and absorption	ko04974	2 out of 104 1.92307692307692%	20 out of 7108 0.28137310073157%	0.0339423	1	6.83462
Metabolism of xenobiotics by cytochrome P450	ko00980	3 out of 104 2.88461538461538%	39 out of 7108 0.548677546426562%	0.0189926	1	5.2574
Primary bile acid biosynthesis	ko00120	1 out of 104 0.961538461538462%	13 out of 7108 0.182892515475521%	0.174509	1	5.2574
Transcriptional misregulation in cancer	ko05202	1 out of 104 0.961538461538462%	14 out of 7108 0.196961170512099%	0.186609	1	4.88187
Complement and coagulation cascades	ko04610	1 out of 104 0.961538461538462%	14 out of 7108 0.196961170512099%	0.186609	1	4.88187
Pentose phosphate pathway	ko00030	2 out of 104 1.92307692307692%	30 out of 7108 0.422059651097355%	0.07076	1	4.55641
Glycosphingolipid biosynthesis - globo and isoglobo series	ko00603	1 out of 104 0.961538461538462%	15 out of 7108 0.211029825548678%	0.198533	1	4.55641
Phenylalanine metabolism	ko00360	1 out of 104 0.961538461538462%	16 out of 7108 0.225098480585256%	0.210285	1	4.27163
alpha-Linolenic acid metabolism	ko00592	2 out of 104 1.92307692307692%	33 out of 7108 0.464265616207091%	0.083526	1	4.14219
Pathways in cancer	ko05200	1 out of 104 0.961538461538462%	17 out of 7108 0.239167135621835%	0.221866	1	4.02036
Arginine biosynthesis	ko00220	1 out of 104 0.961538461538462%	18 out of 7108 0.253235790658413%	0.233278	1	3.79701
Glycosphingolipid biosynthesis - ganglio series	ko00604	1 out of 104 0.961538461538462%	18 out of 7108 0.253235790658413%	0.233278	1	3.79701
Linoleic acid metabolism	ko00591	2 out of 104 1.92307692307692%	39 out of 7108 0.548677546426562%	0.110897	1	3.50493
Glycolysis / Gluconeogenesis	ko00010	3 out of 104 2.88461538461538%	62 out of 7108 0.872256612267867%	0.0618953	1	3.30707
Arachidonic acid metabolism	ko00590	3 out of 104 2.88461538461538%	63 out of 7108 0.886325267304446%	0.0643245	1	3.25458
VEGF signaling pathway	ko04370	3 out of 104 2.88461538461538%	67 out of 7108 0.94259988745076%	0.0744728	1	3.06028
Tryptophan metabolism	ko00380	2 out of 104 1.92307692307692%	45 out of 7108 0.633089476646033%	0.140226	1	3.03761
Pentose and glucuronate interconversions	ko00040	1 out of 104 0.961538461538462%	23 out of 7108 0.323579065841306%	0.287901	1	2.97157
Glycosaminoglycan degradation	ko00531	1 out of 104 0.961538461538462%	23 out of 7108 0.323579065841306%	0.287901	1	2.97157
Hippo signaling pathway	ko04390	1 out of 104 0.961538461538462%	23 out of 7108 0.323579065841306%	0.287901	1	2.97157
Nicotinate and nicotinamide metabolism	ko00760	2 out of 104 1.92307692307692%	47 out of 7108 0.66122678671919%	0.150346	1	2.90835
Other glycan degradation	ko00511	1 out of 104 0.961538461538462%	24 out of 7108 0.337647720877884%	0.298354	1	2.84776
Melanogenesis	ko04916	4 out of 104 3.84615384615385%	98 out of 7108 1.37872819358469%	0.0549954	1	2.78964
GnRH signaling pathway	ko04912	4 out of 104 3.84615384615385%	99 out of 7108 1.39279684862127%	0.0566915	1	2.76146
Mannose type O-glycan biosynthesis	ko00515	1 out of 104 0.961538461538462%	27 out of 7108 0.37985368598762%	0.328809	1	2.53134
Cytosolic DNA-sensing pathway	ko04623	2 out of 104 1.92307692307692%	55 out of 7108 0.773776027011818%	0.192082	1	2.48531
Protein export	ko03060	1 out of 104 0.961538461538462%	28 out of 7108 0.393922341024198%	0.338667	1	2.44093
Glycerophospholipid metabolism	ko00564	4 out of 104 3.84615384615385%	112 out of 7108 1.57568936409679%	0.081254	1	2.44093
Valine, leucine and isoleucine degradation	ko00280	2 out of 104 1.92307692307692%	56 out of 7108 0.787844682048396%	0.197409	1	2.44093
Cytokine-cytokine receptor interaction	ko04060	9 out of 104 8.65384615384615%	254 out of 7108 3.57343837929094%	0.0117726	1	2.42171
Fatty acid elongation	ko00062	1 out of 104 0.961538461538462%	29 out of 7108 0.407990996060777%	0.348381	1	2.35676
Herpes simplex virus 1 infection	ko05168	10 out of 104 9.61538461538461%	295 out of 7108 4.15025323579066%	0.0107992	1	2.31682
beta-Alanine metabolism	ko00410	1 out of 104 0.961538461538462%	30 out of 7108 0.422059651097355%	0.357955	1	2.27821
Salmonella infection	ko05132	8 out of 104 7.69230769230769%	240 out of 7108 3.37647720877884%	0.0239415	1	2.27821
NOD-like receptor signaling pathway	ko04621	5 out of 104 4.80769230769231%	166 out of 7108 2.33539673607203%	0.0956376	1	2.05862
Apelin signaling pathway	ko04371	4 out of 104 3.84615384615385%	133 out of 7108 1.87113111986494%	0.13011	1	2.05552
Biosynthesis of unsaturated fatty acids	ko01040	1 out of 104 0.961538461538462%	34 out of 7108 0.478334271243669%	0.394874	1	2.01018
Glycosaminoglycan biosynthesis - heparan sulfate / heparin	ko00534	1 out of 104 0.961538461538462%	34 out of 7108 0.478334271243669%	0.394874	1	2.01018
TGF-beta signaling pathway	ko04350	3 out of 104 2.88461538461538%	108 out of 7108 1.51941474395048%	0.209863	1	1.8985
Adipocytokine signaling pathway	ko04920	2 out of 104 1.92307692307692%	74 out of 7108 1.04108047270681%	0.294987	1	1.84719
Alanine, aspartate and glutamate metabolism	ko00250	1 out of 104 0.961538461538462%	37 out of 7108 0.520540236353405%	0.421176	1	1.84719
MAPK signaling pathway	ko04010	8 out of 104 7.69230769230769%	306 out of 7108 4.30500844119302%	0.0786975	1	1.78683
Carbon metabolism	ko01200	3 out of 104 2.88461538461538%	115 out of 7108 1.61789532920653%	0.236844	1	1.78294
Toll-like receptor signaling pathway	ko04620	3 out of 104 2.88461538461538%	117 out of 7108 1.64603263927968%	0.244667	1	1.75247
Ferroptosis	ko04216	1 out of 104 0.961538461538462%	39 out of 7108 0.548677546426562%	0.438079	1	1.75247
Fatty acid degradation	ko00071	1 out of 104 0.961538461538462%	39 out of 7108 0.548677546426562%	0.438079	1	1.75247
Glyoxylate and dicarboxylate metabolism	ko00630	1 out of 104 0.961538461538462%	40 out of 7108 0.56274620146314%	0.446346	1	1.70865
Propanoate metabolism	ko00640	1 out of 104 0.961538461538462%	40 out of 7108 0.56274620146314%	0.446346	1	1.70865
p53 signaling pathway	ko04115	2 out of 104 1.92307692307692%	82 out of 7108 1.15362971299944%	0.338209	1	1.66698
Homologous recombination	ko03440	1 out of 104 0.961538461538462%	42 out of 7108 0.590883511536297%	0.46252	1	1.62729
Steroid hormone biosynthesis	ko00140	1 out of 104 0.961538461538462%	42 out of 7108 0.590883511536297%	0.46252	1	1.62729
ErbB signaling pathway	ko04012	2 out of 104 1.92307692307692%	89 out of 7108 1.25211029825549%	0.375386	1	1.53587
FoxO signaling pathway	ko04068	3 out of 104 2.88461538461538%	135 out of 7108 1.8992684299381%	0.316456	1	1.5188
Apoptosis	ko04210	3 out of 104 2.88461538461538%	142 out of 7108 1.99774901519415%	0.344649	1	1.44393
Focal adhesion	ko04510	5 out of 104 4.80769230769231%	237 out of 7108 3.33427124366911%	0.265929	1	1.4419
Gap junction	ko04540	2 out of 104 1.92307692307692%	96 out of 7108 1.35059088351154%	0.411707	1	1.42388
Insulin signaling pathway	ko04910	3 out of 104 2.88461538461538%	144 out of 7108 2.0258863252673%	0.352696	1	1.42388
Pyruvate metabolism	ko00620	1 out of 104 0.961538461538462%	48 out of 7108 0.675295441755768%	0.508288	1	1.42388
C-type lectin receptor signaling pathway	ko04625	2 out of 104 1.92307692307692%	97 out of 7108 1.36465953854811%	0.416814	1	1.4092
Necroptosis	ko04217	3 out of 104 2.88461538461538%	153 out of 7108 2.15250422059651%	0.388736	1	1.34012
Arginine and proline metabolism	ko00330	1 out of 104 0.961538461538462%	51 out of 7108 0.717501406865504%	0.529703	1	1.34012
Amino sugar and nucleotide sugar metabolism	ko00520	1 out of 104 0.961538461538462%	55 out of 7108 0.773776027011818%	0.556825	1	1.24266
Various types of N-glycan biosynthesis	ko00513	1 out of 104 0.961538461538462%	55 out of 7108 0.773776027011818%	0.556825	1	1.24266
Cellular senescence	ko04218	3 out of 104 2.88461538461538%	170 out of 7108 2.39167135621835%	0.455339	1	1.20611
ABC transporters	ko02010	1 out of 104 0.961538461538462%	58 out of 7108 0.815981992121553%	0.576145	1	1.17838
Sphingolipid metabolism	ko00600	1 out of 104 0.961538461538462%	58 out of 7108 0.815981992121553%	0.576145	1	1.17838
Fanconi anemia pathway	ko03460	1 out of 104 0.961538461538462%	61 out of 7108 0.858187957231289%	0.59463	1	1.12043
Calcium signaling pathway	ko04020	4 out of 104 3.84615384615385%	249 out of 7108 3.50309510410805%	0.497314	1	1.09793
N-Glycan biosynthesis	ko00510	1 out of 104 0.961538461538462%	63 out of 7108 0.886325267304446%	0.606507	1	1.08486
Cell cycle	ko04110	2 out of 104 1.92307692307692%	131 out of 7108 1.84299380979178%	0.575271	1	1.04345
Vascular smooth muscle contraction	ko04270	2 out of 104 1.92307692307692%	143 out of 7108 2.01181767023073%	0.623324	1	0.95589
Purine metabolism	ko00230	2 out of 104 1.92307692307692%	151 out of 7108 2.12436691052335%	0.652992	1	0.905247
RIG-I-like receptor signaling pathway	ko04622	1 out of 104 0.961538461538462%	76 out of 7108 1.06921778277997%	0.675736	1	0.899291
ECM-receptor interaction	ko04512	4 out of 104 3.84615384615385%	319 out of 7108 4.48790095666854%	0.693194	1	0.857005
Lysosome	ko04142	2 out of 104 1.92307692307692%	160 out of 7108 2.25098480585256%	0.68414	1	0.854327
Adherens junction	ko04520	1 out of 104 0.961538461538462%	84 out of 7108 1.18176702307259%	0.712191	1	0.813645
mTOR signaling pathway	ko04150	2 out of 104 1.92307692307692%	171 out of 7108 2.40574001125492%	0.719098	1	0.79937
Protein processing in endoplasmic reticulum	ko04141	2 out of 104 1.92307692307692%	176 out of 7108 2.47608328643782%	0.733894	1	0.776661
Progesterone-mediated oocyte maturation	ko04914	1 out of 104 0.961538461538462%	88 out of 7108 1.23804164321891%	0.728865	1	0.776661
Tight junction	ko04530	2 out of 104 1.92307692307692%	183 out of 7108 2.57456387169387%	0.753505	1	0.746953
Wnt signaling pathway	ko04310	2 out of 104 1.92307692307692%	184 out of 7108 2.58863252673044%	0.756204	1	0.742893
Glycerolipid metabolism	ko00561	1 out of 104 0.961538461538462%	92 out of 7108 1.29431626336522%	0.744582	1	0.742893
Neuroactive ligand-receptor interaction	ko04080	4 out of 104 3.84615384615385%	375 out of 7108 5.27574563871694%	0.806494	1	0.729026
Endocytosis	ko04144	3 out of 104 2.88461538461538%	294 out of 7108 4.13618458075408%	0.811003	1	0.69741
Notch signaling pathway	ko04330	1 out of 104 0.961538461538462%	98 out of 7108 1.37872819358469%	0.766481	1	0.69741
Regulation of actin cytoskeleton	ko04810	2 out of 104 1.92307692307692%	231 out of 7108 3.24985931344963%	0.857327	1	0.591742
Oxidative phosphorylation	ko00190	1 out of 104 0.961538461538462%	129 out of 7108 1.81485649971863%	0.853225	1	0.529815
Ubiquitin mediated proteolysis	ko04120	1 out of 104 0.961538461538462%	158 out of 7108 2.2228474957794%	0.90512	1	0.432571
RNA transport	ko03013	1 out of 104 0.961538461538462%	420 out of 7108 5.90883511536297%	0.998308	1	0.162729

## Sheet: YN vs. HN
Table S4. The top 20 pathways in KEGG enrichment in the four comparisons.
#Kegg_pathway	ko_id	Cluster_frequency	Genome_frequency	P-value	Corrected_P-value	rich_factor
Adrenergic signaling in cardiomyocytes	ko04261	6 out of 73 8.21917808219178%	148 out of 7108 2.08216094541362%	0.00398128	0.306559	3.94743
Neuroactive ligand-receptor interaction	ko04080	10 out of 73 13.6986301369863%	375 out of 7108 5.27574563871694%	0.00468816	0.360988	2.59653
Ascorbate and aldarate metabolism	ko00053	2 out of 73 2.73972602739726%	13 out of 7108 0.182892515475521%	0.00754235	0.580761	14.98
Type I diabetes mellitus	ko04940	1 out of 73 1.36986301369863%	1 out of 7108 0.0140686550365785%	0.0102701	0.790799	97.3699
Platinum drug resistance	ko01524	1 out of 73 1.36986301369863%	2 out of 7108 0.028137310073157%	0.0204362	1	48.6849
Mineral absorption	ko04978	1 out of 73 1.36986301369863%	4 out of 7108 0.056274620146314%	0.0404604	1	24.3425
Arginine biosynthesis	ko00220	2 out of 73 2.73972602739726%	18 out of 7108 0.253235790658413%	0.014313	1	10.8189
Taurine and hypotaurine metabolism	ko00430	1 out of 73 1.36986301369863%	11 out of 7108 0.154755205402364%	0.107417	1	8.85181
Histidine metabolism	ko00340	2 out of 73 2.73972602739726%	25 out of 7108 0.351716375914463%	0.0267999	1	7.78959
Pentose phosphate pathway	ko00030	2 out of 73 2.73972602739726%	30 out of 7108 0.422059651097355%	0.0376064	1	6.49132
Alanine, aspartate and glutamate metabolism	ko00250	2 out of 73 2.73972602739726%	37 out of 7108 0.520540236353405%	0.0550055	1	5.26324
Arachidonic acid metabolism	ko00590	3 out of 73 4.10958904109589%	63 out of 7108 0.886325267304446%	0.0265964	1	4.63666
Steroid hormone biosynthesis	ko00140	2 out of 73 2.73972602739726%	42 out of 7108 0.590883511536297%	0.0688385	1	4.63666
Pentose and glucuronate interconversions	ko00040	1 out of 73 1.36986301369863%	23 out of 7108 0.323579065841306%	0.211643	1	4.23347
Steroid biosynthesis	ko00100	1 out of 73 1.36986301369863%	23 out of 7108 0.323579065841306%	0.211643	1	4.23347
Fatty acid elongation	ko00062	1 out of 73 1.36986301369863%	29 out of 7108 0.407990996060777%	0.259158	1	3.35758
Biosynthesis of unsaturated fatty acids	ko01040	1 out of 73 1.36986301369863%	34 out of 7108 0.478334271243669%	0.296587	1	2.86382
Biosynthesis of amino acids	ko01230	2 out of 73 2.73972602739726%	71 out of 7108 0.998874507597074%	0.165008	1	2.74281
Purine metabolism	ko00230	4 out of 73 5.47945205479452%	151 out of 7108 2.12436691052335%	0.0691294	1	2.57933
Axon guidance	ko04360	1 out of 73 1.36986301369863%	39 out of 7108 0.548677546426562%	0.33215	1	2.49666
Ferroptosis	ko04216	1 out of 73 1.36986301369863%	39 out of 7108 0.548677546426562%	0.33215	1	2.49666
Metabolism of xenobiotics by cytochrome P450	ko00980	1 out of 73 1.36986301369863%	39 out of 7108 0.548677546426562%	0.33215	1	2.49666
Linoleic acid metabolism	ko00591	1 out of 73 1.36986301369863%	39 out of 7108 0.548677546426562%	0.33215	1	2.49666
Focal adhesion	ko04510	6 out of 73 8.21917808219178%	237 out of 7108 3.33427124366911%	0.0342666	1	2.46506
p53 signaling pathway	ko04115	2 out of 73 2.73972602739726%	82 out of 7108 1.15362971299944%	0.205771	1	2.37487
Homologous recombination	ko03440	1 out of 73 1.36986301369863%	42 out of 7108 0.590883511536297%	0.35263	1	2.31833
Cardiac muscle contraction	ko04260	2 out of 73 2.73972602739726%	85 out of 7108 1.19583567810917%	0.217088	1	2.29106
Porphyrin and chlorophyll metabolism	ko00860	1 out of 73 1.36986301369863%	43 out of 7108 0.604952166572876%	0.359318	1	2.26442
Tyrosine metabolism	ko00350	1 out of 73 1.36986301369863%	43 out of 7108 0.604952166572876%	0.359318	1	2.26442
Glycine, serine and threonine metabolism	ko00260	1 out of 73 1.36986301369863%	45 out of 7108 0.633089476646033%	0.37249	1	2.16377
Vascular smooth muscle contraction	ko04270	3 out of 73 4.10958904109589%	143 out of 7108 2.01181767023073%	0.181247	1	2.04272
Gap junction	ko04540	2 out of 73 2.73972602739726%	96 out of 7108 1.35059088351154%	0.258969	1	2.02854
Phagosome	ko04145	4 out of 73 5.47945205479452%	194 out of 7108 2.72931907709623%	0.13801	1	2.00763
Melanogenesis	ko04916	2 out of 73 2.73972602739726%	98 out of 7108 1.37872819358469%	0.266615	1	1.98714
Retinol metabolism	ko00830	1 out of 73 1.36986301369863%	49 out of 7108 0.689364096792347%	0.398039	1	1.98714
Glutathione metabolism	ko00480	1 out of 73 1.36986301369863%	50 out of 7108 0.703432751828925%	0.404264	1	1.9474
Hedgehog signaling pathway	ko04340	1 out of 73 1.36986301369863%	52 out of 7108 0.731570061902082%	0.416524	1	1.8725
Other types of O-glycan biosynthesis	ko00514	1 out of 73 1.36986301369863%	54 out of 7108 0.759707371975239%	0.428536	1	1.80315
NOD-like receptor signaling pathway	ko04621	3 out of 73 4.10958904109589%	166 out of 7108 2.33539673607203%	0.242671	1	1.7597
Carbon metabolism	ko01200	2 out of 73 2.73972602739726%	115 out of 7108 1.61789532920653%	0.331358	1	1.69339
Toll-like receptor signaling pathway	ko04620	2 out of 73 2.73972602739726%	117 out of 7108 1.64603263927968%	0.338899	1	1.66444
Salmonella infection	ko05132	4 out of 73 5.47945205479452%	240 out of 7108 3.37647720877884%	0.232307	1	1.62283
N-Glycan biosynthesis	ko00510	1 out of 73 1.36986301369863%	63 out of 7108 0.886325267304446%	0.479638	1	1.54555
Cytokine-cytokine receptor interaction	ko04060	4 out of 73 5.47945205479452%	254 out of 7108 3.57343837929094%	0.263789	1	1.53338
ECM-receptor interaction	ko04512	5 out of 73 6.84931506849315%	319 out of 7108 4.48790095666854%	0.22926	1	1.52617
Oxidative phosphorylation	ko00190	2 out of 73 2.73972602739726%	129 out of 7108 1.81485649971863%	0.38356	1	1.50961
Drug metabolism - other enzymes	ko00983	1 out of 73 1.36986301369863%	66 out of 7108 0.928531232414181%	0.495649	1	1.4753
Apelin signaling pathway	ko04371	2 out of 73 2.73972602739726%	133 out of 7108 1.87113111986494%	0.398179	1	1.46421
Apoptosis	ko04210	2 out of 73 2.73972602739726%	142 out of 7108 1.99774901519415%	0.430485	1	1.37141
Insulin signaling pathway	ko04910	2 out of 73 2.73972602739726%	144 out of 7108 2.0258863252673%	0.437544	1	1.35236
Pyrimidine metabolism	ko00240	1 out of 73 1.36986301369863%	73 out of 7108 1.02701181767023%	0.531143	1	1.33383
Adipocytokine signaling pathway	ko04920	1 out of 73 1.36986301369863%	74 out of 7108 1.04108047270681%	0.536008	1	1.31581
RIG-I-like receptor signaling pathway	ko04622	1 out of 73 1.36986301369863%	76 out of 7108 1.06921778277997%	0.54559	1	1.28118
MAPK signaling pathway	ko04010	4 out of 73 5.47945205479452%	306 out of 7108 4.30500844119302%	0.385484	1	1.27281
Necroptosis	ko04217	2 out of 73 2.73972602739726%	153 out of 7108 2.15250422059651%	0.468724	1	1.27281
Lysosome	ko04142	2 out of 73 2.73972602739726%	160 out of 7108 2.25098480585256%	0.492274	1	1.21712
Influenza A	ko05164	2 out of 73 2.73972602739726%	164 out of 7108 2.30725942599887%	0.50544	1	1.18744
Calcium signaling pathway	ko04020	3 out of 73 4.10958904109589%	249 out of 7108 3.50309510410805%	0.474001	1	1.17313
Adherens junction	ko04520	1 out of 73 1.36986301369863%	84 out of 7108 1.18176702307259%	0.582003	1	1.15917
Peroxisome	ko04146	1 out of 73 1.36986301369863%	87 out of 7108 1.22397298818233%	0.594902	1	1.11919
Progesterone-mediated oocyte maturation	ko04914	1 out of 73 1.36986301369863%	88 out of 7108 1.23804164321891%	0.599114	1	1.10648
Protein processing in endoplasmic reticulum	ko04141	2 out of 73 2.73972602739726%	176 out of 7108 2.47608328643782%	0.54362	1	1.10648
Glycerolipid metabolism	ko00561	1 out of 73 1.36986301369863%	92 out of 7108 1.29431626336522%	0.615534	1	1.05837
Cell adhesion molecules	ko04514	2 out of 73 2.73972602739726%	187 out of 7108 2.63083849184018%	0.576823	1	1.04139
PPAR signaling pathway	ko03320	1 out of 73 1.36986301369863%	96 out of 7108 1.35059088351154%	0.631291	1	1.01427
C-type lectin receptor signaling pathway	ko04625	1 out of 73 1.36986301369863%	97 out of 7108 1.36465953854811%	0.635129	1	1.00381
Notch signaling pathway	ko04330	1 out of 73 1.36986301369863%	98 out of 7108 1.37872819358469%	0.638928	1	0.99357
Herpes simplex virus 1 infection	ko05168	3 out of 73 4.10958904109589%	295 out of 7108 4.15025323579066%	0.58943	1	0.990202
TGF-beta signaling pathway	ko04350	1 out of 73 1.36986301369863%	108 out of 7108 1.51941474395048%	0.674837	1	0.901573
Glycerophospholipid metabolism	ko00564	1 out of 73 1.36986301369863%	112 out of 7108 1.57568936409679%	0.688193	1	0.869374
FoxO signaling pathway	ko04068	1 out of 73 1.36986301369863%	135 out of 7108 1.8992684299381%	0.755125	1	0.721258
Autophagy - animal	ko04140	1 out of 73 1.36986301369863%	151 out of 7108 2.12436691052335%	0.793112	1	0.644834
Cellular senescence	ko04218	1 out of 73 1.36986301369863%	170 out of 7108 2.39167135621835%	0.83073	1	0.572764
mTOR signaling pathway	ko04150	1 out of 73 1.36986301369863%	171 out of 7108 2.40574001125492%	0.832511	1	0.569414
Wnt signaling pathway	ko04310	1 out of 73 1.36986301369863%	184 out of 7108 2.58863252673044%	0.854049	1	0.529184
Regulation of actin cytoskeleton	ko04810	1 out of 73 1.36986301369863%	231 out of 7108 3.24985931344963%	0.911461	1	0.421515
Endocytosis	ko04144	1 out of 73 1.36986301369863%	294 out of 7108 4.13618458075408%	0.954937	1	0.33119

## Sheet: BC vs HC
Table S4. The top 20 pathways in KEGG enrichment in the four comparisons.
#Kegg_pathway	ko_id	Cluster_frequency	Genome_frequency	P-value	Corrected_P-value	rich_factor
Riboflavin metabolism	ko00740	7 out of 1492 0.46916890080429%	10 out of 7108 0.140686550365785%	0.00116466	0.299317	3.33485
Focal adhesion	ko04510	69 out of 1492 4.62466487935657%	237 out of 7108 3.33427124366911%	0.0016366	0.420607	1.38701
MAPK signaling pathway	ko04010	84 out of 1492 5.63002680965147%	306 out of 7108 4.30500844119302%	0.00355032	0.912434	1.30779
Acute myeloid leukemia	ko05221	1 out of 1492 0.0670241286863271%	1 out of 7108 0.0140686550365785%	0.209904	1	4.76408
Platinum drug resistance	ko01524	2 out of 1492 0.134048257372654%	2 out of 7108 0.028137310073157%	0.0440365	1	4.76408
Insulin secretion	ko04911	2 out of 1492 0.134048257372654%	2 out of 7108 0.028137310073157%	0.0440365	1	4.76408
Rheumatoid arthritis	ko05323	2 out of 1492 0.134048257372654%	2 out of 7108 0.028137310073157%	0.0440365	1	4.76408
Longevity regulating pathway - worm	ko04212	1 out of 1492 0.0670241286863271%	1 out of 7108 0.0140686550365785%	0.209904	1	4.76408
Shigellosis	ko05131	2 out of 1492 0.134048257372654%	2 out of 7108 0.028137310073157%	0.0440365	1	4.76408
Non-small cell lung cancer	ko05223	1 out of 1492 0.0670241286863271%	1 out of 7108 0.0140686550365785%	0.209904	1	4.76408
Synaptic vesicle cycle	ko04721	1 out of 1492 0.0670241286863271%	1 out of 7108 0.0140686550365785%	0.209904	1	4.76408
Collecting duct acid secretion	ko04966	1 out of 1492 0.0670241286863271%	1 out of 7108 0.0140686550365785%	0.209904	1	4.76408
Bladder cancer	ko05219	1 out of 1492 0.0670241286863271%	1 out of 7108 0.0140686550365785%	0.209904	1	4.76408
Leishmaniasis	ko05140	1 out of 1492 0.0670241286863271%	1 out of 7108 0.0140686550365785%	0.209904	1	4.76408
Type I diabetes mellitus	ko04940	1 out of 1492 0.0670241286863271%	1 out of 7108 0.0140686550365785%	0.209904	1	4.76408
Small cell lung cancer	ko05222	2 out of 1492 0.134048257372654%	3 out of 7108 0.0422059651097355%	0.113642	1	3.17605
Fc gamma R-mediated phagocytosis	ko04666	4 out of 1492 0.268096514745308%	6 out of 7108 0.084411930219471%	0.0201473	1	3.17605
Hippo signaling pathway - fly	ko04391	3 out of 1492 0.201072386058981%	5 out of 7108 0.0703432751828925%	0.065742	1	2.85845
Osteoclast differentiation	ko04380	5 out of 1492 0.335120643431635%	10 out of 7108 0.140686550365785%	0.0396784	1	2.38204
HIF-1 signaling pathway	ko04066	2 out of 1492 0.134048257372654%	4 out of 7108 0.056274620146314%	0.196155	1	2.38204
Insulin resistance	ko04931	2 out of 1492 0.134048257372654%	4 out of 7108 0.056274620146314%	0.196155	1	2.38204
Renal cell carcinoma	ko05211	1 out of 1492 0.0670241286863271%	2 out of 7108 0.028137310073157%	0.375772	1	2.38204
Legionellosis	ko05134	1 out of 1492 0.0670241286863271%	2 out of 7108 0.028137310073157%	0.375772	1	2.38204
Longevity regulating pathway - multiple species	ko04213	1 out of 1492 0.0670241286863271%	2 out of 7108 0.028137310073157%	0.375772	1	2.38204
Leukocyte transendothelial migration	ko04670	3 out of 1492 0.201072386058981%	6 out of 7108 0.084411930219471%	0.111337	1	2.38204
Inflammatory mediator regulation of TRP channels	ko04750	3 out of 1492 0.201072386058981%	6 out of 7108 0.084411930219471%	0.111337	1	2.38204
Hepatitis C	ko05160	2 out of 1492 0.134048257372654%	4 out of 7108 0.056274620146314%	0.196155	1	2.38204
AGE-RAGE signaling pathway in diabetic complications	ko04933	1 out of 1492 0.0670241286863271%	2 out of 7108 0.028137310073157%	0.375772	1	2.38204
Fc epsilon RI signaling pathway	ko04664	4 out of 1492 0.268096514745308%	8 out of 7108 0.112549240292628%	0.0657127	1	2.38204
Hepatitis B	ko05161	1 out of 1492 0.0670241286863271%	2 out of 7108 0.028137310073157%	0.375772	1	2.38204
T cell receptor signaling pathway	ko04660	3 out of 1492 0.201072386058981%	6 out of 7108 0.084411930219471%	0.111337	1	2.38204
Mineral absorption	ko04978	2 out of 1492 0.134048257372654%	4 out of 7108 0.056274620146314%	0.196155	1	2.38204
Sphingolipid signaling pathway	ko04071	2 out of 1492 0.134048257372654%	4 out of 7108 0.056274620146314%	0.196155	1	2.38204
Biotin metabolism	ko00780	2 out of 1492 0.134048257372654%	4 out of 7108 0.056274620146314%	0.196155	1	2.38204
Cholinergic synapse	ko04725	1 out of 1492 0.0670241286863271%	2 out of 7108 0.028137310073157%	0.375772	1	2.38204
Serotonergic synapse	ko04726	1 out of 1492 0.0670241286863271%	2 out of 7108 0.028137310073157%	0.375772	1	2.38204
Toxoplasmosis	ko05145	1 out of 1492 0.0670241286863271%	2 out of 7108 0.028137310073157%	0.375772	1	2.38204
Chronic myeloid leukemia	ko05220	1 out of 1492 0.0670241286863271%	2 out of 7108 0.028137310073157%	0.375772	1	2.38204
AMPK signaling pathway	ko04152	1 out of 1492 0.0670241286863271%	2 out of 7108 0.028137310073157%	0.375772	1	2.38204
NF-kappa B signaling pathway	ko04064	2 out of 1492 0.134048257372654%	4 out of 7108 0.056274620146314%	0.196155	1	2.38204
Glycosaminoglycan biosynthesis - keratan sulfate	ko00533	8 out of 1492 0.536193029490617%	17 out of 7108 0.239167135621835%	0.014546	1	2.24192
Taurine and hypotaurine metabolism	ko00430	5 out of 1492 0.335120643431635%	11 out of 7108 0.154755205402364%	0.0604607	1	2.16549
MAPK signaling pathway - fly	ko04013	5 out of 1492 0.335120643431635%	11 out of 7108 0.154755205402364%	0.0604607	1	2.16549
Protein digestion and absorption	ko04974	9 out of 1492 0.603217158176944%	20 out of 7108 0.28137310073157%	0.0136076	1	2.14383
Arginine biosynthesis	ko00220	8 out of 1492 0.536193029490617%	18 out of 7108 0.253235790658413%	0.0214572	1	2.11737
cAMP signaling pathway	ko04024	3 out of 1492 0.201072386058981%	7 out of 7108 0.0984805852560495%	0.16539	1	2.04175
Phospholipase D signaling pathway	ko04072	3 out of 1492 0.201072386058981%	7 out of 7108 0.0984805852560495%	0.16539	1	2.04175
Phenylalanine, tyrosine and tryptophan biosynthesis	ko00400	2 out of 1492 0.134048257372654%	5 out of 7108 0.0703432751828925%	0.283097	1	1.90563
Caffeine metabolism	ko00232	2 out of 1492 0.134048257372654%	5 out of 7108 0.0703432751828925%	0.283097	1	1.90563
Primary immunodeficiency	ko05340	2 out of 1492 0.134048257372654%	5 out of 7108 0.0703432751828925%	0.283097	1	1.90563
IL-17 signaling pathway	ko04657	2 out of 1492 0.134048257372654%	5 out of 7108 0.0703432751828925%	0.283097	1	1.90563
Dopaminergic synapse	ko04728	2 out of 1492 0.134048257372654%	5 out of 7108 0.0703432751828925%	0.283097	1	1.90563
MicroRNAs in cancer	ko05206	4 out of 1492 0.268096514745308%	10 out of 7108 0.140686550365785%	0.138813	1	1.90563
Ras signaling pathway	ko04014	8 out of 1492 0.536193029490617%	20 out of 7108 0.28137310073157%	0.0415937	1	1.90563
Glutamatergic synapse	ko04724	3 out of 1492 0.201072386058981%	8 out of 7108 0.112549240292628%	0.225196	1	1.78653
Pathways in cancer	ko05200	6 out of 1492 0.402144772117962%	17 out of 7108 0.239167135621835%	0.126775	1	1.68144
Glycosaminoglycan degradation	ko00531	8 out of 1492 0.536193029490617%	23 out of 7108 0.323579065841306%	0.0900814	1	1.65707
Base excision repair	ko03410	13 out of 1492 0.871313672922252%	38 out of 7108 0.534608891389983%	0.0407769	1	1.62982
Ovarian steroidogenesis	ko04913	1 out of 1492 0.0670241286863271%	3 out of 7108 0.0422059651097355%	0.506837	1	1.58803
Amoebiasis	ko05146	1 out of 1492 0.0670241286863271%	3 out of 7108 0.0422059651097355%	0.506837	1	1.58803
Proteoglycans in cancer	ko05205	3 out of 1492 0.201072386058981%	9 out of 7108 0.126617895329207%	0.288214	1	1.58803
Lipoic acid metabolism	ko00785	1 out of 1492 0.0670241286863271%	3 out of 7108 0.0422059651097355%	0.506837	1	1.58803
Platelet activation	ko04611	4 out of 1492 0.268096514745308%	12 out of 7108 0.168823860438942%	0.232241	1	1.58803
Neurotrophin signaling pathway	ko04722	3 out of 1492 0.201072386058981%	9 out of 7108 0.126617895329207%	0.288214	1	1.58803
Long-term potentiation	ko04720	1 out of 1492 0.0670241286863271%	3 out of 7108 0.0422059651097355%	0.506837	1	1.58803
Long-term depression	ko04730	1 out of 1492 0.0670241286863271%	3 out of 7108 0.0422059651097355%	0.506837	1	1.58803
Epstein-Barr virus infection	ko05169	1 out of 1492 0.0670241286863271%	3 out of 7108 0.0422059651097355%	0.506837	1	1.58803
B cell receptor signaling pathway	ko04662	2 out of 1492 0.134048257372654%	6 out of 7108 0.084411930219471%	0.368977	1	1.58803
Glycosphingolipid biosynthesis - ganglio series	ko00604	6 out of 1492 0.402144772117962%	18 out of 7108 0.253235790658413%	0.158087	1	1.58803
Sulfur relay system	ko04122	4 out of 1492 0.268096514745308%	12 out of 7108 0.168823860438942%	0.232241	1	1.58803
Pantothenate and CoA biosynthesis	ko00770	7 out of 1492 0.46916890080429%	21 out of 7108 0.295441755768149%	0.132274	1	1.58803
Rap1 signaling pathway	ko04015	8 out of 1492 0.536193029490617%	25 out of 7108 0.351716375914463%	0.135105	1	1.5245
Nitrogen metabolism	ko00910	6 out of 1492 0.402144772117962%	19 out of 7108 0.267304445694992%	0.192355	1	1.50444
Other types of O-glycan biosynthesis	ko00514	17 out of 1492 1.13941018766756%	54 out of 7108 0.759707371975239%	0.0462614	1	1.4998
Thiamine metabolism	ko00730	5 out of 1492 0.335120643431635%	16 out of 7108 0.225098480585256%	0.232175	1	1.48877
Biosynthesis of amino acids	ko01230	22 out of 1492 1.4745308310992%	71 out of 7108 0.998874507597074%	0.0306495	1	1.47619
Steroid hormone biosynthesis	ko00140	13 out of 1492 0.871313672922252%	42 out of 7108 0.590883511536297%	0.0848229	1	1.47459
Primary bile acid biosynthesis	ko00120	4 out of 1492 0.268096514745308%	13 out of 7108 0.182892515475521%	0.283511	1	1.46587
2-Oxocarboxylic acid metabolism	ko01210	4 out of 1492 0.268096514745308%	13 out of 7108 0.182892515475521%	0.283511	1	1.46587
Axon guidance	ko04360	12 out of 1492 0.804289544235925%	39 out of 7108 0.548677546426562%	0.0991048	1	1.46587
Aminoacyl-tRNA biosynthesis	ko00970	16 out of 1492 1.07238605898123%	53 out of 7108 0.745638716938661%	0.0734167	1	1.43821
Arrhythmogenic right ventricular cardiomyopathy	ko05412	3 out of 1492 0.201072386058981%	10 out of 7108 0.140686550365785%	0.352243	1	1.42922
Dorso-ventral axis formation	ko04320	3 out of 1492 0.201072386058981%	10 out of 7108 0.140686550365785%	0.352243	1	1.42922
Vitamin B6 metabolism	ko00750	3 out of 1492 0.201072386058981%	10 out of 7108 0.140686550365785%	0.352243	1	1.42922
Glycosylphosphatidylinositol (GPI)-anchor biosynthesis	ko00563	8 out of 1492 0.536193029490617%	27 out of 7108 0.37985368598762%	0.189376	1	1.41158
Hippo signaling pathway - multiple species	ko04392	5 out of 1492 0.335120643431635%	17 out of 7108 0.239167135621835%	0.276091	1	1.4012
Other glycan degradation	ko00511	7 out of 1492 0.46916890080429%	24 out of 7108 0.337647720877884%	0.224636	1	1.38952
Glycine, serine and threonine metabolism	ko00260	13 out of 1492 0.871313672922252%	45 out of 7108 0.633089476646033%	0.132272	1	1.37629
Glycosphingolipid biosynthesis - lacto and neolacto series	ko00601	8 out of 1492 0.536193029490617%	28 out of 7108 0.393922341024198%	0.219467	1	1.36116
Viral myocarditis	ko05416	2 out of 1492 0.134048257372654%	7 out of 7108 0.0984805852560495%	0.450412	1	1.36116
Transcriptional misregulation in cancer	ko05202	4 out of 1492 0.268096514745308%	14 out of 7108 0.196961170512099%	0.336183	1	1.36116
Natural killer cell mediated cytotoxicity	ko04650	2 out of 1492 0.134048257372654%	7 out of 7108 0.0984805852560495%	0.450412	1	1.36116
Kaposi sarcoma-associated herpesvirus infection	ko05167	2 out of 1492 0.134048257372654%	7 out of 7108 0.0984805852560495%	0.450412	1	1.36116
Thermogenesis	ko04714	2 out of 1492 0.134048257372654%	7 out of 7108 0.0984805852560495%	0.450412	1	1.36116
Amyotrophic lateral sclerosis	ko05014	2 out of 1492 0.134048257372654%	7 out of 7108 0.0984805852560495%	0.450412	1	1.36116
Human papillomavirus infection	ko05165	2 out of 1492 0.134048257372654%	7 out of 7108 0.0984805852560495%	0.450412	1	1.36116
Complement and coagulation cascades	ko04610	4 out of 1492 0.268096514745308%	14 out of 7108 0.196961170512099%	0.336183	1	1.36116
Retinol metabolism	ko00830	14 out of 1492 0.938337801608579%	49 out of 7108 0.689364096792347%	0.130248	1	1.36116
Starch and sucrose metabolism	ko00500	12 out of 1492 0.804289544235925%	42 out of 7108 0.590883511536297%	0.153701	1	1.36116
N-Glycan biosynthesis	ko00510	18 out of 1492 1.20643431635389%	63 out of 7108 0.886325267304446%	0.094965	1	1.36116
Ferroptosis	ko04216	11 out of 1492 0.737265415549598%	39 out of 7108 0.548677546426562%	0.178828	1	1.34371
Glutathione metabolism	ko00480	14 out of 1492 0.938337801608579%	50 out of 7108 0.703432751828925%	0.147774	1	1.33394
Phagosome	ko04145	54 out of 1492 3.61930294906166%	194 out of 7108 2.72931907709623%	0.0130357	1	1.32608
Wnt signaling pathway	ko04310	51 out of 1492 3.41823056300268%	184 out of 7108 2.58863252673044%	0.0168156	1	1.32048
Various types of N-glycan biosynthesis	ko00513	15 out of 1492 1.00536193029491%	55 out of 7108 0.773776027011818%	0.162365	1	1.29929
Alanine, aspartate and glutamate metabolism	ko00250	10 out of 1492 0.670241286863271%	37 out of 7108 0.520540236353405%	0.235384	1	1.28759
ErbB signaling pathway	ko04012	24 out of 1492 1.60857908847185%	89 out of 7108 1.25211029825549%	0.105616	1	1.28469
Necroptosis	ko04217	41 out of 1492 2.74798927613941%	153 out of 7108 2.15250422059651%	0.0491355	1	1.27665
Pentose phosphate pathway	ko00030	8 out of 1492 0.536193029490617%	30 out of 7108 0.422059651097355%	0.284219	1	1.27042
Mitophagy - animal	ko04137	17 out of 1492 1.13941018766756%	66 out of 7108 0.928531232414181%	0.207811	1	1.22711
Adipocytokine signaling pathway	ko04920	19 out of 1492 1.27345844504021%	74 out of 7108 1.04108047270681%	0.195102	1	1.22321
Nicotinate and nicotinamide metabolism	ko00760	12 out of 1492 0.804289544235925%	47 out of 7108 0.66122678671919%	0.271104	1	1.21636
Arginine and proline metabolism	ko00330	13 out of 1492 0.871313672922252%	51 out of 7108 0.717501406865504%	0.261293	1	1.21437
Arachidonic acid metabolism	ko00590	16 out of 1492 1.07238605898123%	63 out of 7108 0.886325267304446%	0.235163	1	1.20992
Cell adhesion molecules	ko04514	47 out of 1492 3.15013404825737%	187 out of 7108 2.63083849184018%	0.0954096	1	1.19739
TGF-beta signaling pathway	ko04350	27 out of 1492 1.80965147453083%	108 out of 7108 1.51941474395048%	0.179784	1	1.19102
Hedgehog signaling pathway	ko04340	13 out of 1492 0.871313672922252%	52 out of 7108 0.731570061902082%	0.286269	1	1.19102
Selenocompound metabolism	ko00450	4 out of 1492 0.268096514745308%	16 out of 7108 0.225098480585256%	0.441487	1	1.19102
Antigen processing and presentation	ko04612	1 out of 1492 0.0670241286863271%	4 out of 7108 0.056274620146314%	0.610398	1	1.19102
Systemic lupus erythematosus	ko05322	2 out of 1492 0.134048257372654%	8 out of 7108 0.112549240292628%	0.525484	1	1.19102
Glucagon signaling pathway	ko04922	1 out of 1492 0.0670241286863271%	4 out of 7108 0.056274620146314%	0.610398	1	1.19102
Cushing syndrome	ko04934	1 out of 1492 0.0670241286863271%	4 out of 7108 0.056274620146314%	0.610398	1	1.19102
SNARE interactions in vesicular transport	ko04130	8 out of 1492 0.536193029490617%	32 out of 7108 0.450196961170512%	0.353046	1	1.19102
Amphetamine addiction	ko05031	1 out of 1492 0.0670241286863271%	4 out of 7108 0.056274620146314%	0.610398	1	1.19102
Galactose metabolism	ko00052	11 out of 1492 0.737265415549598%	44 out of 7108 0.619020821609454%	0.309728	1	1.19102
Phenylalanine metabolism	ko00360	4 out of 1492 0.268096514745308%	16 out of 7108 0.225098480585256%	0.441487	1	1.19102
Glycosaminoglycan biosynthesis - chondroitin sulfate / dermatan sulfate	ko00532	6 out of 1492 0.402144772117962%	24 out of 7108 0.337647720877884%	0.390619	1	1.19102
Alzheimer disease	ko05010	2 out of 1492 0.134048257372654%	8 out of 7108 0.112549240292628%	0.525484	1	1.19102
Yersinia infection	ko05135	2 out of 1492 0.134048257372654%	8 out of 7108 0.112549240292628%	0.525484	1	1.19102
Autophagy - other	ko04136	8 out of 1492 0.536193029490617%	32 out of 7108 0.450196961170512%	0.353046	1	1.19102
GABAergic synapse	ko04727	1 out of 1492 0.0670241286863271%	4 out of 7108 0.056274620146314%	0.610398	1	1.19102
Phosphatidylinositol signaling system	ko04070	26 out of 1492 1.7426273458445%	107 out of 7108 1.5053460889139%	0.230337	1	1.15763
Drug metabolism - other enzymes	ko00983	16 out of 1492 1.07238605898123%	66 out of 7108 0.928531232414181%	0.301116	1	1.15493
VEGF signaling pathway	ko04370	16 out of 1492 1.07238605898123%	67 out of 7108 0.94259988745076%	0.324253	1	1.13769
Ether lipid metabolism	ko00565	14 out of 1492 0.938337801608579%	59 out of 7108 0.830050647158132%	0.350335	1	1.13046
Synthesis and degradation of ketone bodies	ko00072	4 out of 1492 0.268096514745308%	17 out of 7108 0.239167135621835%	0.492378	1	1.12096
Pyrimidine metabolism	ko00240	17 out of 1492 1.13941018766756%	73 out of 7108 1.02701181767023%	0.357954	1	1.10944
RNA degradation	ko03018	17 out of 1492 1.13941018766756%	73 out of 7108 1.02701181767023%	0.357954	1	1.10944
Porphyrin and chlorophyll metabolism	ko00860	10 out of 1492 0.670241286863271%	43 out of 7108 0.604952166572876%	0.415737	1	1.10792
Tyrosine metabolism	ko00350	10 out of 1492 0.670241286863271%	43 out of 7108 0.604952166572876%	0.415737	1	1.10792
Oxidative phosphorylation	ko00190	30 out of 1492 2.01072386058981%	129 out of 7108 1.81485649971863%	0.293575	1	1.10792
Purine metabolism	ko00230	35 out of 1492 2.34584450402145%	151 out of 7108 2.12436691052335%	0.281298	1	1.10426
Fructose and mannose metabolism	ko00051	9 out of 1492 0.603217158176944%	39 out of 7108 0.548677546426562%	0.436037	1	1.0994
Sulfur metabolism	ko00920	3 out of 1492 0.201072386058981%	13 out of 7108 0.182892515475521%	0.534491	1	1.0994
Salmonella infection	ko05132	55 out of 1492 3.68632707774799%	240 out of 7108 3.37647720877884%	0.250516	1	1.09177
PPAR signaling pathway	ko03320	22 out of 1492 1.4745308310992%	96 out of 7108 1.35059088351154%	0.358978	1	1.09177
Cysteine and methionine metabolism	ko00270	11 out of 1492 0.737265415549598%	48 out of 7108 0.675295441755768%	0.426934	1	1.09177
DNA replication	ko03030	8 out of 1492 0.536193029490617%	35 out of 7108 0.492402926280248%	0.458594	1	1.08893
Fatty acid biosynthesis	ko00061	5 out of 1492 0.335120643431635%	22 out of 7108 0.309510410804727%	0.503853	1	1.08274
Protein processing in endoplasmic reticulum	ko04141	40 out of 1492 2.68096514745308%	176 out of 7108 2.47608328643782%	0.311244	1	1.08274
Adherens junction	ko04520	19 out of 1492 1.27345844504021%	84 out of 7108 1.18176702307259%	0.398259	1	1.07759
Regulation of actin cytoskeleton	ko04810	52 out of 1492 3.48525469168901%	231 out of 7108 3.24985931344963%	0.306487	1	1.07243
Lysosome	ko04142	36 out of 1492 2.41286863270777%	160 out of 7108 2.25098480585256%	0.347725	1	1.07192
Glyoxylate and dicarboxylate metabolism	ko00630	9 out of 1492 0.603217158176944%	40 out of 7108 0.56274620146314%	0.468887	1	1.07192
Melanogenesis	ko04916	22 out of 1492 1.4745308310992%	98 out of 7108 1.37872819358469%	0.399663	1	1.06949
Sphingolipid metabolism	ko00600	13 out of 1492 0.871313672922252%	58 out of 7108 0.815981992121553%	0.445929	1	1.06781
ABC transporters	ko02010	13 out of 1492 0.871313672922252%	58 out of 7108 0.815981992121553%	0.445929	1	1.06781
Vascular smooth muscle contraction	ko04270	32 out of 1492 2.14477211796247%	143 out of 7108 2.01181767023073%	0.372573	1	1.06609
Cellular senescence	ko04218	38 out of 1492 2.54691689008043%	170 out of 7108 2.39167135621835%	0.358855	1	1.06491
Glycerophospholipid metabolism	ko00564	25 out of 1492 1.67560321715818%	112 out of 7108 1.57568936409679%	0.400403	1	1.06341
Oxytocin signaling pathway	ko04921	2 out of 1492 0.134048257372654%	9 out of 7108 0.126617895329207%	0.593276	1	1.05868
Mannose type O-glycan biosynthesis	ko00515	6 out of 1492 0.402144772117962%	27 out of 7108 0.37985368598762%	0.512977	1	1.05868
Drug metabolism - cytochrome P450	ko00982	8 out of 1492 0.536193029490617%	36 out of 7108 0.506471581316826%	0.493266	1	1.05868
Inositol phosphate metabolism	ko00562	19 out of 1492 1.27345844504021%	86 out of 7108 1.20990433314575%	0.442672	1	1.05253
p53 signaling pathway	ko04115	18 out of 1492 1.20643431635389%	82 out of 7108 1.15362971299944%	0.458506	1	1.04577
Pentose and glucuronate interconversions	ko00040	5 out of 1492 0.335120643431635%	23 out of 7108 0.323579065841306%	0.546834	1	1.03567
Hippo signaling pathway	ko04390	5 out of 1492 0.335120643431635%	23 out of 7108 0.323579065841306%	0.546834	1	1.03567
NOD-like receptor signaling pathway	ko04621	36 out of 1492 2.41286863270777%	166 out of 7108 2.33539673607203%	0.442768	1	1.03317
Cytokine-cytokine receptor interaction	ko04060	55 out of 1492 3.68632707774799%	254 out of 7108 3.57343837929094%	0.420987	1	1.03159
C-type lectin receptor signaling pathway	ko04625	21 out of 1492 1.40750670241287%	97 out of 7108 1.36465953854811%	0.476609	1	1.0314
Progesterone-mediated oocyte maturation	ko04914	19 out of 1492 1.27345844504021%	88 out of 7108 1.23804164321891%	0.487034	1	1.02861
PI3K-Akt signaling pathway	ko04151	3 out of 1492 0.201072386058981%	14 out of 7108 0.196961170512099%	0.588575	1	1.02087
Non-homologous end-joining	ko03450	3 out of 1492 0.201072386058981%	14 out of 7108 0.196961170512099%	0.588575	1	1.02087
Notch signaling pathway	ko04330	21 out of 1492 1.40750670241287%	98 out of 7108 1.37872819358469%	0.497594	1	1.02087
Toll-like receptor signaling pathway	ko04620	25 out of 1492 1.67560321715818%	117 out of 7108 1.64603263927968%	0.496775	1	1.01796
Fanconi anemia pathway	ko03460	13 out of 1492 0.871313672922252%	61 out of 7108 0.858187957231289%	0.52621	1	1.01529
Calcium signaling pathway	ko04020	53 out of 1492 3.55227882037534%	249 out of 7108 3.50309510410805%	0.479549	1	1.01404
GnRH signaling pathway	ko04912	21 out of 1492 1.40750670241287%	99 out of 7108 1.39279684862127%	0.518428	1	1.01056
alpha-Linolenic acid metabolism	ko00592	7 out of 1492 0.46916890080429%	33 out of 7108 0.464265616207091%	0.55628	1	1.01056
Apoptosis	ko04210	30 out of 1492 2.01072386058981%	142 out of 7108 1.99774901519415%	0.517699	1	1.00649
Endocytosis	ko04144	62 out of 1492 4.15549597855228%	294 out of 7108 4.13618458075408%	0.507174	1	1.00467
Apelin signaling pathway	ko04371	28 out of 1492 1.87667560321716%	133 out of 7108 1.87113111986494%	0.527763	1	1.00296
Fatty acid elongation	ko00062	6 out of 1492 0.402144772117962%	29 out of 7108 0.407990996060777%	0.589125	1	0.985671
Autophagy - animal	ko04140	31 out of 1492 2.07774798927614%	151 out of 7108 2.12436691052335%	0.588459	1	0.978055
Linoleic acid metabolism	ko00591	8 out of 1492 0.536193029490617%	39 out of 7108 0.548677546426562%	0.592515	1	0.977246
Histidine metabolism	ko00340	5 out of 1492 0.335120643431635%	25 out of 7108 0.351716375914463%	0.626919	1	0.952815
Hypertrophic cardiomyopathy	ko05410	2 out of 1492 0.134048257372654%	10 out of 7108 0.140686550365785%	0.653534	1	0.952815
Vitamin digestion and absorption	ko04977	1 out of 1492 0.0670241286863271%	5 out of 7108 0.0703432751828925%	0.692223	1	0.952815
cGMP-PKG signaling pathway	ko04022	1 out of 1492 0.0670241286863271%	5 out of 7108 0.0703432751828925%	0.692223	1	0.952815
Herpes simplex virus 1 infection	ko05168	59 out of 1492 3.9544235924933%	295 out of 7108 4.15025323579066%	0.68786	1	0.952815
Cholesterol metabolism	ko04979	1 out of 1492 0.0670241286863271%	5 out of 7108 0.0703432751828925%	0.692223	1	0.952815
Parathyroid hormone synthesis, secretion and action	ko04928	1 out of 1492 0.0670241286863271%	5 out of 7108 0.0703432751828925%	0.692223	1	0.952815
Olfactory transduction	ko04740	1 out of 1492 0.0670241286863271%	5 out of 7108 0.0703432751828925%	0.692223	1	0.952815
Choline metabolism in cancer	ko05231	1 out of 1492 0.0670241286863271%	5 out of 7108 0.0703432751828925%	0.692223	1	0.952815
Fluid shear stress and atherosclerosis	ko05418	1 out of 1492 0.0670241286863271%	5 out of 7108 0.0703432751828925%	0.692223	1	0.952815
mRNA surveillance pathway	ko03015	20 out of 1492 1.34048257372654%	100 out of 7108 1.40686550365785%	0.636049	1	0.952815
One carbon pool by folate	ko00670	4 out of 1492 0.268096514745308%	20 out of 7108 0.28137310073157%	0.630942	1	0.952815
Alcoholism	ko05034	1 out of 1492 0.0670241286863271%	5 out of 7108 0.0703432751828925%	0.692223	1	0.952815
Dilated cardiomyopathy	ko05414	2 out of 1492 0.134048257372654%	10 out of 7108 0.140686550365785%	0.653534	1	0.952815
Gap junction	ko04540	19 out of 1492 1.27345844504021%	96 out of 7108 1.35059088351154%	0.654054	1	0.94289
Insulin signaling pathway	ko04910	28 out of 1492 1.87667560321716%	144 out of 7108 2.0258863252673%	0.708888	1	0.926348
mTOR signaling pathway	ko04150	33 out of 1492 2.21179624664879%	171 out of 7108 2.40574001125492%	0.737153	1	0.919383
Tight junction	ko04530	34 out of 1492 2.27882037533512%	183 out of 7108 2.57456387169387%	0.816063	1	0.885129
RIG-I-like receptor signaling pathway	ko04622	14 out of 1492 0.938337801608579%	76 out of 7108 1.06921778277997%	0.751788	1	0.877593
Lysine degradation	ko00310	14 out of 1492 0.938337801608579%	76 out of 7108 1.06921778277997%	0.751788	1	0.877593
Amino sugar and nucleotide sugar metabolism	ko00520	10 out of 1492 0.670241286863271%	55 out of 7108 0.773776027011818%	0.74591	1	0.866195
Protein export	ko03060	5 out of 1492 0.335120643431635%	28 out of 7108 0.393922341024198%	0.729547	1	0.850728
FoxO signaling pathway	ko04068	24 out of 1492 1.60857908847185%	135 out of 7108 1.8992684299381%	0.849457	1	0.846947
Nucleotide excision repair	ko03420	8 out of 1492 0.536193029490617%	45 out of 7108 0.633089476646033%	0.756856	1	0.846947
Folate biosynthesis	ko00790	6 out of 1492 0.402144772117962%	34 out of 7108 0.478334271243669%	0.747935	1	0.840719
Glycosaminoglycan biosynthesis - heparan sulfate / heparin	ko00534	6 out of 1492 0.402144772117962%	34 out of 7108 0.478334271243669%	0.747935	1	0.840719
Neuroactive ligand-receptor interaction	ko04080	66 out of 1492 4.42359249329759%	375 out of 7108 5.27574563871694%	0.959606	1	0.838477
Cell cycle	ko04110	23 out of 1492 1.54155495978552%	131 out of 7108 1.84299380979178%	0.861396	1	0.836441
Fatty acid metabolism	ko01212	11 out of 1492 0.737265415549598%	63 out of 7108 0.886325267304446%	0.798996	1	0.831823
Intestinal immune network for IgA production	ko04672	13 out of 1492 0.871313672922252%	75 out of 7108 1.05514912774339%	0.821439	1	0.825773
Peroxisome	ko04146	15 out of 1492 1.00536193029491%	87 out of 7108 1.22397298818233%	0.840635	1	0.821392
Ubiquitin mediated proteolysis	ko04120	27 out of 1492 1.80965147453083%	158 out of 7108 2.2228474957794%	0.908614	1	0.814114
Influenza A	ko05164	28 out of 1492 1.87667560321716%	164 out of 7108 2.30725942599887%	0.913077	1	0.813379
Huntington disease	ko05016	1 out of 1492 0.0670241286863271%	6 out of 7108 0.084411930219471%	0.756872	1	0.794013
Ubiquinone and other terpenoid-quinone biosynthesis	ko00130	2 out of 1492 0.134048257372654%	12 out of 7108 0.168823860438942%	0.752405	1	0.794013
Terpenoid backbone biosynthesis	ko00900	4 out of 1492 0.268096514745308%	24 out of 7108 0.337647720877884%	0.773498	1	0.794013
Hepatocellular carcinoma	ko05225	1 out of 1492 0.0670241286863271%	6 out of 7108 0.084411930219471%	0.756872	1	0.794013
Oocyte meiosis	ko04114	19 out of 1492 1.27345844504021%	115 out of 7108 1.61789532920653%	0.906533	1	0.787108
Carbon metabolism	ko01200	19 out of 1492 1.27345844504021%	115 out of 7108 1.61789532920653%	0.906533	1	0.787108
Cardiac muscle contraction	ko04260	14 out of 1492 0.938337801608579%	85 out of 7108 1.19583567810917%	0.879932	1	0.784671
Cytosolic DNA-sensing pathway	ko04623	9 out of 1492 0.603217158176944%	55 out of 7108 0.773776027011818%	0.84477	1	0.779576
Citrate cycle (TCA cycle)	ko00020	5 out of 1492 0.335120643431635%	31 out of 7108 0.436128306133934%	0.810042	1	0.768399
Mucin type O-glycan biosynthesis	ko00512	5 out of 1492 0.335120643431635%	31 out of 7108 0.436128306133934%	0.810042	1	0.768399
Ascorbate and aldarate metabolism	ko00053	2 out of 1492 0.134048257372654%	13 out of 7108 0.182892515475521%	0.792026	1	0.732935
Metabolism of xenobiotics by cytochrome P450	ko00980	6 out of 1492 0.402144772117962%	39 out of 7108 0.548677546426562%	0.856914	1	0.732935
Fatty acid degradation	ko00071	6 out of 1492 0.402144772117962%	39 out of 7108 0.548677546426562%	0.856914	1	0.732935
RNA polymerase	ko03020	5 out of 1492 0.335120643431635%	33 out of 7108 0.464265616207091%	0.852202	1	0.72183
Ribosome	ko03010	19 out of 1492 1.27345844504021%	127 out of 7108 1.78671918964547%	0.967742	1	0.712736
Biosynthesis of unsaturated fatty acids	ko01040	5 out of 1492 0.335120643431635%	34 out of 7108 0.478334271243669%	0.87018	1	0.700599
Pyruvate metabolism	ko00620	7 out of 1492 0.46916890080429%	48 out of 7108 0.675295441755768%	0.90305	1	0.694761
Phosphonate and phosphinate metabolism	ko00440	1 out of 1492 0.0670241286863271%	7 out of 7108 0.0984805852560495%	0.807949	1	0.680582
Tuberculosis	ko05152	1 out of 1492 0.0670241286863271%	7 out of 7108 0.0984805852560495%	0.807949	1	0.680582
Human T-cell leukemia virus 1 infection	ko05166	1 out of 1492 0.0670241286863271%	7 out of 7108 0.0984805852560495%	0.807949	1	0.680582
Mismatch repair	ko03430	3 out of 1492 0.201072386058981%	21 out of 7108 0.295441755768149%	0.84844	1	0.680582
Adrenergic signaling in cardiomyocytes	ko04261	21 out of 1492 1.40750670241287%	148 out of 7108 2.08216094541362%	0.987444	1	0.675984
Glycerolipid metabolism	ko00561	13 out of 1492 0.871313672922252%	92 out of 7108 1.29431626336522%	0.965489	1	0.673185
Glycosphingolipid biosynthesis - globo and isoglobo series	ko00603	2 out of 1492 0.134048257372654%	15 out of 7108 0.211029825548678%	0.854781	1	0.63521
Tryptophan metabolism	ko00380	6 out of 1492 0.402144772117962%	45 out of 7108 0.633089476646033%	0.933271	1	0.63521
ECM-receptor interaction	ko04512	42 out of 1492 2.81501340482574%	319 out of 7108 4.48790095666854%	0.999916	1	0.627245
Steroid biosynthesis	ko00100	3 out of 1492 0.201072386058981%	23 out of 7108 0.323579065841306%	0.889725	1	0.621401
Butanoate metabolism	ko00650	4 out of 1492 0.268096514745308%	31 out of 7108 0.436128306133934%	0.915428	1	0.614719
Valine, leucine and isoleucine degradation	ko00280	7 out of 1492 0.46916890080429%	56 out of 7108 0.787844682048396%	0.965241	1	0.595509
Prion disease	ko05020	1 out of 1492 0.0670241286863271%	8 out of 7108 0.112549240292628%	0.848301	1	0.595509
Glycolysis / Gluconeogenesis	ko00010	7 out of 1492 0.46916890080429%	62 out of 7108 0.872256612267867%	0.98501	1	0.537879
Spliceosome	ko03040	14 out of 1492 0.938337801608579%	133 out of 7108 1.87113111986494%	0.999575	1	0.501482
RNA transport	ko03013	33 out of 1492 2.21179624664879%	420 out of 7108 5.90883511536297%	1	1	0.37432
Proteasome	ko03050	3 out of 1492 0.201072386058981%	40 out of 7108 0.56274620146314%	0.994708	1	0.357306
Basal transcription factors	ko03022	3 out of 1492 0.201072386058981%	40 out of 7108 0.56274620146314%	0.994708	1	0.357306
beta-Alanine metabolism	ko00410	2 out of 1492 0.134048257372654%	30 out of 7108 0.422059651097355%	0.992447	1	0.317605
Ribosome biogenesis in eukaryotes	ko03008	15 out of 1492 1.00536193029491%	292 out of 7108 4.10804727068092%	1	1	0.24473
Homologous recombination	ko03440	2 out of 1492 0.134048257372654%	42 out of 7108 0.590883511536297%	0.999403	1	0.226861
Phototransduction	ko04744	1 out of 1492 0.0670241286863271%	26 out of 7108 0.365785030951041%	0.99784	1	0.183234

## Sheet: SN vs. HN
Table S4. The top 20 pathways in KEGG enrichment in the four comparisons.
#Kegg_pathway	ko_id	Cluster_frequency	Genome_frequency	P-value	Corrected_P-value	rich_factor
Focal adhesion	ko04510	128 out of 2704 4.73372781065089%	237 out of 7108 3.33427124366911%	2.85998e-07	7.77915e-05	1.41972
Apoptosis	ko04210	78 out of 2704 2.88461538461538%	142 out of 7108 1.99774901519415%	2.74908e-05	0.0074775	1.44393
Cytokine-cytokine receptor interaction	ko04060	126 out of 2704 4.65976331360947%	254 out of 7108 3.57343837929094%	8.77105e-05	0.0238572	1.304
Glutathione metabolism	ko00480	32 out of 2704 1.18343195266272%	50 out of 7108 0.703432751828925%	0.000169863	0.0462027	1.68237
Fatty acid biosynthesis	ko00061	17 out of 2704 0.628698224852071%	22 out of 7108 0.309510410804727%	0.000205833	0.0559867	2.03127
MAPK signaling pathway	ko04010	144 out of 2704 5.32544378698225%	306 out of 7108 4.30500844119302%	0.000623974	0.169721	1.23703
Axon guidance	ko04360	25 out of 2704 0.924556213017751%	39 out of 7108 0.548677546426562%	0.000843401	0.229405	1.68506
Protein digestion and absorption	ko04974	15 out of 2704 0.554733727810651%	20 out of 7108 0.28137310073157%	0.000861846	0.234422	1.97152
Calcium signaling pathway	ko04020	119 out of 2704 4.4008875739645%	249 out of 7108 3.50309510410805%	0.000888719	0.241732	1.25629
Glycosaminoglycan biosynthesis - chondroitin sulfate / dermatan sulfate	ko00532	17 out of 2704 0.628698224852071%	24 out of 7108 0.337647720877884%	0.00112786	0.306779	1.86199
Cell adhesion molecules	ko04514	91 out of 2704 3.36538461538462%	187 out of 7108 2.63083849184018%	0.00174028	0.473355	1.27921
Glycosaminoglycan degradation	ko00531	16 out of 2704 0.591715976331361%	23 out of 7108 0.323579065841306%	0.00213991	0.582055	1.82866
Steroid biosynthesis	ko00100	16 out of 2704 0.591715976331361%	23 out of 7108 0.323579065841306%	0.00213991	0.582055	1.82866
Fc gamma R-mediated phagocytosis	ko04666	6 out of 2704 0.22189349112426%	6 out of 7108 0.084411930219471%	0.00302038	0.821543	2.6287
Adipocytokine signaling pathway	ko04920	40 out of 2704 1.4792899408284%	74 out of 7108 1.04108047270681%	0.00355008	0.965621	1.42092
Long-term depression	ko04730	3 out of 2704 0.11094674556213%	3 out of 7108 0.0422059651097355%	0.0550147	1	2.6287
Hippo signaling pathway - fly	ko04391	5 out of 2704 0.18491124260355%	5 out of 7108 0.0703432751828925%	0.00794878	1	2.6287
Collecting duct acid secretion	ko04966	1 out of 2704 0.0369822485207101%	1 out of 7108 0.0140686550365785%	0.380416	1	2.6287
Longevity regulating pathway - worm	ko04212	1 out of 2704 0.0369822485207101%	1 out of 7108 0.0140686550365785%	0.380416	1	2.6287
Serotonergic synapse	ko04726	2 out of 2704 0.0739644970414201%	2 out of 7108 0.028137310073157%	0.144683	1	2.6287
Bladder cancer	ko05219	1 out of 2704 0.0369822485207101%	1 out of 7108 0.0140686550365785%	0.380416	1	2.6287
Type I diabetes mellitus	ko04940	1 out of 2704 0.0369822485207101%	1 out of 7108 0.0140686550365785%	0.380416	1	2.6287
Acute myeloid leukemia	ko05221	1 out of 2704 0.0369822485207101%	1 out of 7108 0.0140686550365785%	0.380416	1	2.6287
Central carbon metabolism in cancer	ko05230	1 out of 2704 0.0369822485207101%	1 out of 7108 0.0140686550365785%	0.380416	1	2.6287
Leishmaniasis	ko05140	1 out of 2704 0.0369822485207101%	1 out of 7108 0.0140686550365785%	0.380416	1	2.6287
Legionellosis	ko05134	2 out of 2704 0.0739644970414201%	2 out of 7108 0.028137310073157%	0.144683	1	2.6287
Rheumatoid arthritis	ko05323	2 out of 2704 0.0739644970414201%	2 out of 7108 0.028137310073157%	0.144683	1	2.6287
Non-small cell lung cancer	ko05223	1 out of 2704 0.0369822485207101%	1 out of 7108 0.0140686550365785%	0.380416	1	2.6287
Synaptic vesicle cycle	ko04721	1 out of 2704 0.0369822485207101%	1 out of 7108 0.0140686550365785%	0.380416	1	2.6287
Regulation of lipolysis in adipocytes	ko04923	1 out of 2704 0.0369822485207101%	1 out of 7108 0.0140686550365785%	0.380416	1	2.6287
Circadian rhythm - fly	ko04711	1 out of 2704 0.0369822485207101%	1 out of 7108 0.0140686550365785%	0.380416	1	2.6287
Chronic myeloid leukemia	ko05220	2 out of 2704 0.0739644970414201%	2 out of 7108 0.028137310073157%	0.144683	1	2.6287
Taste transduction	ko04742	1 out of 2704 0.0369822485207101%	1 out of 7108 0.0140686550365785%	0.380416	1	2.6287
Insulin secretion	ko04911	2 out of 2704 0.0739644970414201%	2 out of 7108 0.028137310073157%	0.144683	1	2.6287
Phospholipase D signaling pathway	ko04072	6 out of 2704 0.22189349112426%	7 out of 7108 0.0984805852560495%	0.0142581	1	2.25317
Parathyroid hormone synthesis, secretion and action	ko04928	4 out of 2704 0.14792899408284%	5 out of 7108 0.0703432751828925%	0.0727755	1	2.10296
Caffeine metabolism	ko00232	4 out of 2704 0.14792899408284%	5 out of 7108 0.0703432751828925%	0.0727755	1	2.10296
Sulfur metabolism	ko00920	10 out of 2704 0.369822485207101%	13 out of 7108 0.182892515475521%	0.0050829	1	2.02208
Fc epsilon RI signaling pathway	ko04664	6 out of 2704 0.22189349112426%	8 out of 7108 0.112549240292628%	0.0386462	1	1.97152
HIF-1 signaling pathway	ko04066	3 out of 2704 0.11094674556213%	4 out of 7108 0.056274620146314%	0.157317	1	1.97152
Viral myocarditis	ko05416	5 out of 2704 0.18491124260355%	7 out of 7108 0.0984805852560495%	0.0784224	1	1.87764
MicroRNAs in cancer	ko05206	7 out of 2704 0.25887573964497%	10 out of 7108 0.140686550365785%	0.0414719	1	1.84009
Vitamin B6 metabolism	ko00750	7 out of 2704 0.25887573964497%	10 out of 7108 0.140686550365785%	0.0414719	1	1.84009
Lipoic acid metabolism	ko00785	2 out of 2704 0.0739644970414201%	3 out of 7108 0.0422059651097355%	0.324021	1	1.75247
D-Glutamine and D-glutamate metabolism	ko00471	2 out of 2704 0.0739644970414201%	3 out of 7108 0.0422059651097355%	0.324021	1	1.75247
Ovarian steroidogenesis	ko04913	2 out of 2704 0.0739644970414201%	3 out of 7108 0.0422059651097355%	0.324021	1	1.75247
Insect hormone biosynthesis	ko00981	2 out of 2704 0.0739644970414201%	3 out of 7108 0.0422059651097355%	0.324021	1	1.75247
Valine, leucine and isoleucine biosynthesis	ko00290	2 out of 2704 0.0739644970414201%	3 out of 7108 0.0422059651097355%	0.324021	1	1.75247
B cell receptor signaling pathway	ko04662	4 out of 2704 0.14792899408284%	6 out of 7108 0.084411930219471%	0.153145	1	1.75247
Ras signaling pathway	ko04014	13 out of 2704 0.480769230769231%	20 out of 7108 0.28137310073157%	0.013176	1	1.70865
Taurine and hypotaurine metabolism	ko00430	7 out of 2704 0.25887573964497%	11 out of 7108 0.154755205402364%	0.0771029	1	1.67281
Nitrogen metabolism	ko00910	12 out of 2704 0.443786982248521%	19 out of 7108 0.267304445694992%	0.0231871	1	1.66023
Arginine biosynthesis	ko00220	11 out of 2704 0.406804733727811%	18 out of 7108 0.253235790658413%	0.039831	1	1.60643
Phenylalanine, tyrosine and tryptophan biosynthesis	ko00400	3 out of 2704 0.11094674556213%	5 out of 7108 0.0703432751828925%	0.284128	1	1.57722
Dilated cardiomyopathy	ko05414	6 out of 2704 0.22189349112426%	10 out of 7108 0.140686550365785%	0.135211	1	1.57722
Choline metabolism in cancer	ko05231	3 out of 2704 0.11094674556213%	5 out of 7108 0.0703432751828925%	0.284128	1	1.57722
Arrhythmogenic right ventricular cardiomyopathy	ko05412	6 out of 2704 0.22189349112426%	10 out of 7108 0.140686550365785%	0.135211	1	1.57722
Hypertrophic cardiomyopathy	ko05410	6 out of 2704 0.22189349112426%	10 out of 7108 0.140686550365785%	0.135211	1	1.57722
Rap1 signaling pathway	ko04015	15 out of 2704 0.554733727810651%	25 out of 7108 0.351716375914463%	0.0211998	1	1.57722
Starch and sucrose metabolism	ko00500	25 out of 2704 0.924556213017751%	42 out of 7108 0.590883511536297%	0.00376471	1	1.5647
Steroid hormone biosynthesis	ko00140	25 out of 2704 0.924556213017751%	42 out of 7108 0.590883511536297%	0.00376471	1	1.5647
Drug metabolism - cytochrome P450	ko00982	21 out of 2704 0.776627218934911%	36 out of 7108 0.506471581316826%	0.0105341	1	1.53341
Transcriptional misregulation in cancer	ko05202	8 out of 2704 0.29585798816568%	14 out of 7108 0.196961170512099%	0.116592	1	1.50211
Arginine and proline metabolism	ko00330	29 out of 2704 1.07248520710059%	51 out of 7108 0.717501406865504%	0.00475489	1	1.49475
Phenylalanine metabolism	ko00360	9 out of 2704 0.332840236686391%	16 out of 7108 0.225098480585256%	0.10803	1	1.47864
Glycosphingolipid biosynthesis - ganglio series	ko00604	10 out of 2704 0.369822485207101%	18 out of 7108 0.253235790658413%	0.10006	1	1.46039
Galactose metabolism	ko00052	24 out of 2704 0.887573964497041%	44 out of 7108 0.619020821609454%	0.0188181	1	1.43384
Ferroptosis	ko04216	21 out of 2704 0.776627218934911%	39 out of 7108 0.548677546426562%	0.0320531	1	1.41545
Metabolism of xenobiotics by cytochrome P450	ko00980	21 out of 2704 0.776627218934911%	39 out of 7108 0.548677546426562%	0.0320531	1	1.41545
Pentose phosphate pathway	ko00030	16 out of 2704 0.591715976331361%	30 out of 7108 0.422059651097355%	0.063437	1	1.40197
Synthesis and degradation of ketone bodies	ko00072	9 out of 2704 0.332840236686391%	17 out of 7108 0.239167135621835%	0.15464	1	1.39166
Adherens junction	ko04520	44 out of 2704 1.62721893491124%	84 out of 7108 1.18176702307259%	0.00501157	1	1.37694
Fatty acid metabolism	ko01212	33 out of 2704 1.22041420118343%	63 out of 7108 0.886325267304446%	0.0140204	1	1.37694
Cysteine and methionine metabolism	ko00270	25 out of 2704 0.924556213017751%	48 out of 7108 0.675295441755768%	0.0327877	1	1.36911
Linoleic acid metabolism	ko00591	20 out of 2704 0.739644970414201%	39 out of 7108 0.548677546426562%	0.0630508	1	1.34805
PI3K-Akt signaling pathway	ko04151	7 out of 2704 0.25887573964497%	14 out of 7108 0.196961170512099%	0.255324	1	1.31435
Leukocyte transendothelial migration	ko04670	3 out of 2704 0.11094674556213%	6 out of 7108 0.084411930219471%	0.415112	1	1.31435
Platelet activation	ko04611	6 out of 2704 0.22189349112426%	12 out of 7108 0.168823860438942%	0.284181	1	1.31435
Riboflavin metabolism	ko00740	5 out of 2704 0.18491124260355%	10 out of 7108 0.140686550365785%	0.318592	1	1.31435
Huntington disease	ko05016	3 out of 2704 0.11094674556213%	6 out of 7108 0.084411930219471%	0.415112	1	1.31435
Osteoclast differentiation	ko04380	5 out of 2704 0.18491124260355%	10 out of 7108 0.140686550365785%	0.318592	1	1.31435
T cell receptor signaling pathway	ko04660	3 out of 2704 0.11094674556213%	6 out of 7108 0.084411930219471%	0.415112	1	1.31435
One carbon pool by folate	ko00670	10 out of 2704 0.369822485207101%	20 out of 7108 0.28137310073157%	0.19043	1	1.31435
Terpenoid backbone biosynthesis	ko00900	12 out of 2704 0.443786982248521%	24 out of 7108 0.337647720877884%	0.159005	1	1.31435
Neomycin, kanamycin and gentamicin biosynthesis	ko00524	3 out of 2704 0.11094674556213%	6 out of 7108 0.084411930219471%	0.415112	1	1.31435
Viral carcinogenesis	ko05203	3 out of 2704 0.11094674556213%	6 out of 7108 0.084411930219471%	0.415112	1	1.31435
Toxoplasmosis	ko05145	1 out of 2704 0.0369822485207101%	2 out of 7108 0.028137310073157%	0.616149	1	1.31435
Pancreatic cancer	ko05212	1 out of 2704 0.0369822485207101%	2 out of 7108 0.028137310073157%	0.616149	1	1.31435
Chemokine signaling pathway	ko04062	1 out of 2704 0.0369822485207101%	2 out of 7108 0.028137310073157%	0.616149	1	1.31435
Glutamatergic synapse	ko04724	4 out of 2704 0.14792899408284%	8 out of 7108 0.112549240292628%	0.360834	1	1.31435
NF-kappa B signaling pathway	ko04064	2 out of 2704 0.0739644970414201%	4 out of 7108 0.056274620146314%	0.490725	1	1.31435
JAK-STAT signaling pathway	ko04630	1 out of 2704 0.0369822485207101%	2 out of 7108 0.028137310073157%	0.616149	1	1.31435
Sphingolipid signaling pathway	ko04071	2 out of 2704 0.0739644970414201%	4 out of 7108 0.056274620146314%	0.490725	1	1.31435
Mineral absorption	ko04978	2 out of 2704 0.0739644970414201%	4 out of 7108 0.056274620146314%	0.490725	1	1.31435
Shigellosis	ko05131	1 out of 2704 0.0369822485207101%	2 out of 7108 0.028137310073157%	0.616149	1	1.31435
Biotin metabolism	ko00780	2 out of 2704 0.0739644970414201%	4 out of 7108 0.056274620146314%	0.490725	1	1.31435
Circadian entrainment	ko04713	1 out of 2704 0.0369822485207101%	2 out of 7108 0.028137310073157%	0.616149	1	1.31435
Hepatitis B	ko05161	1 out of 2704 0.0369822485207101%	2 out of 7108 0.028137310073157%	0.616149	1	1.31435
Apoptosis - fly	ko04214	1 out of 2704 0.0369822485207101%	2 out of 7108 0.028137310073157%	0.616149	1	1.31435
Cushing syndrome	ko04934	2 out of 2704 0.0739644970414201%	4 out of 7108 0.056274620146314%	0.490725	1	1.31435
Antigen processing and presentation	ko04612	2 out of 2704 0.0739644970414201%	4 out of 7108 0.056274620146314%	0.490725	1	1.31435
Platinum drug resistance	ko01524	1 out of 2704 0.0369822485207101%	2 out of 7108 0.028137310073157%	0.616149	1	1.31435
Cholinergic synapse	ko04725	1 out of 2704 0.0369822485207101%	2 out of 7108 0.028137310073157%	0.616149	1	1.31435
Hepatitis C	ko05160	2 out of 2704 0.0739644970414201%	4 out of 7108 0.056274620146314%	0.490725	1	1.31435
Longevity regulating pathway - multiple species	ko04213	1 out of 2704 0.0369822485207101%	2 out of 7108 0.028137310073157%	0.616149	1	1.31435
Cortisol synthesis and secretion	ko04927	1 out of 2704 0.0369822485207101%	2 out of 7108 0.028137310073157%	0.616149	1	1.31435
Renal cell carcinoma	ko05211	1 out of 2704 0.0369822485207101%	2 out of 7108 0.028137310073157%	0.616149	1	1.31435
Colorectal cancer	ko05210	1 out of 2704 0.0369822485207101%	2 out of 7108 0.028137310073157%	0.616149	1	1.31435
Arachidonic acid metabolism	ko00590	31 out of 2704 1.14644970414201%	63 out of 7108 0.886325267304446%	0.0456521	1	1.29349
Melanogenesis	ko04916	47 out of 2704 1.73816568047337%	98 out of 7108 1.37872819358469%	0.0277846	1	1.2607
Biosynthesis of amino acids	ko01230	34 out of 2704 1.25739644970414%	71 out of 7108 0.998874507597074%	0.0567009	1	1.25881
Necroptosis	ko04217	73 out of 2704 2.69970414201183%	153 out of 7108 2.15250422059651%	0.00859234	1	1.25422
Purine metabolism	ko00230	72 out of 2704 2.66272189349112%	151 out of 7108 2.12436691052335%	0.00918287	1	1.25342
Propanoate metabolism	ko00640	19 out of 2704 0.702662721893491%	40 out of 7108 0.56274620146314%	0.14208	1	1.24863
Amino sugar and nucleotide sugar metabolism	ko00520	26 out of 2704 0.961538461538462%	55 out of 7108 0.773776027011818%	0.101892	1	1.24266
TGF-beta signaling pathway	ko04350	51 out of 2704 1.88609467455621%	108 out of 7108 1.51941474395048%	0.0310937	1	1.24133
Glycosphingolipid biosynthesis - globo and isoglobo series	ko00603	7 out of 2704 0.25887573964497%	15 out of 7108 0.211029825548678%	0.330564	1	1.22673
Glycine, serine and threonine metabolism	ko00260	21 out of 2704 0.776627218934911%	45 out of 7108 0.633089476646033%	0.148961	1	1.22673
Apelin signaling pathway	ko04371	62 out of 2704 2.29289940828402%	133 out of 7108 1.87113111986494%	0.0255761	1	1.22541
Tyrosine metabolism	ko00350	20 out of 2704 0.739644970414201%	43 out of 7108 0.604952166572876%	0.160989	1	1.22265
Fatty acid degradation	ko00071	18 out of 2704 0.665680473372781%	39 out of 7108 0.548677546426562%	0.188432	1	1.21325
Primary bile acid biosynthesis	ko00120	6 out of 2704 0.22189349112426%	13 out of 7108 0.182892515475521%	0.368372	1	1.21325
Adrenergic signaling in cardiomyocytes	ko04261	68 out of 2704 2.51479289940828%	148 out of 7108 2.08216094541362%	0.0285967	1	1.20778
Regulation of actin cytoskeleton	ko04810	106 out of 2704 3.92011834319527%	231 out of 7108 3.24985931344963%	0.00802717	1	1.20624
Insulin signaling pathway	ko04910	66 out of 2704 2.44082840236686%	144 out of 7108 2.0258863252673%	0.03247	1	1.20482
Other glycan degradation	ko00511	11 out of 2704 0.406804733727811%	24 out of 7108 0.337647720877884%	0.278612	1	1.20482
PPAR signaling pathway	ko03320	44 out of 2704 1.62721893491124%	96 out of 7108 1.35059088351154%	0.0708526	1	1.20482
Glycolysis / Gluconeogenesis	ko00010	28 out of 2704 1.03550295857988%	62 out of 7108 0.872256612267867%	0.151958	1	1.18715
Retinol metabolism	ko00830	22 out of 2704 0.813609467455621%	49 out of 7108 0.689364096792347%	0.19838	1	1.18023
Fatty acid elongation	ko00062	13 out of 2704 0.480769230769231%	29 out of 7108 0.407990996060777%	0.283655	1	1.17838
Gap junction	ko04540	43 out of 2704 1.59023668639053%	96 out of 7108 1.35059088351154%	0.10354	1	1.17744
Oxytocin signaling pathway	ko04921	4 out of 2704 0.14792899408284%	9 out of 7108 0.126617895329207%	0.467979	1	1.16831
Histidine metabolism	ko00340	11 out of 2704 0.406804733727811%	25 out of 7108 0.351716375914463%	0.336864	1	1.15663
Pyruvate metabolism	ko00620	21 out of 2704 0.776627218934911%	48 out of 7108 0.675295441755768%	0.250102	1	1.15006
Cell cycle	ko04110	57 out of 2704 2.10798816568047%	131 out of 7108 1.84299380979178%	0.113527	1	1.14378
Pentose and glucuronate interconversions	ko00040	10 out of 2704 0.369822485207101%	23 out of 7108 0.323579065841306%	0.367964	1	1.14291
Vascular smooth muscle contraction	ko04270	62 out of 2704 2.29289940828402%	143 out of 7108 2.01181767023073%	0.108878	1	1.13972
Alanine, aspartate and glutamate metabolism	ko00250	16 out of 2704 0.591715976331361%	37 out of 7108 0.520540236353405%	0.310938	1	1.13673
Phosphatidylinositol signaling system	ko04070	46 out of 2704 1.70118343195266%	107 out of 7108 1.5053460889139%	0.16783	1	1.13009
Natural killer cell mediated cytotoxicity	ko04650	3 out of 2704 0.11094674556213%	7 out of 7108 0.0984805852560495%	0.536864	1	1.12658
Phosphonate and phosphinate metabolism	ko00440	3 out of 2704 0.11094674556213%	7 out of 7108 0.0984805852560495%	0.536864	1	1.12658
Human papillomavirus infection	ko05165	3 out of 2704 0.11094674556213%	7 out of 7108 0.0984805852560495%	0.536864	1	1.12658
Complement and coagulation cascades	ko04610	6 out of 2704 0.22189349112426%	14 out of 7108 0.196961170512099%	0.453158	1	1.12658
Glycosphingolipid biosynthesis - lacto and neolacto series	ko00601	12 out of 2704 0.443786982248521%	28 out of 7108 0.393922341024198%	0.365462	1	1.12658
Pantothenate and CoA biosynthesis	ko00770	9 out of 2704 0.332840236686391%	21 out of 7108 0.295441755768149%	0.402671	1	1.12658
p53 signaling pathway	ko04115	35 out of 2704 1.29437869822485%	82 out of 7108 1.15362971299944%	0.22366	1	1.12201
Glyoxylate and dicarboxylate metabolism	ko00630	17 out of 2704 0.628698224852071%	40 out of 7108 0.56274620146314%	0.333917	1	1.1172
Wnt signaling pathway	ko04310	78 out of 2704 2.88461538461538%	184 out of 7108 2.58863252673044%	0.12451	1	1.11434
Phagosome	ko04145	82 out of 2704 3.03254437869822%	194 out of 7108 2.72931907709623%	0.124495	1	1.1111
Base excision repair	ko03410	16 out of 2704 0.591715976331361%	38 out of 7108 0.534608891389983%	0.359102	1	1.10682
Lysosome	ko04142	67 out of 2704 2.47781065088757%	160 out of 7108 2.25098480585256%	0.176523	1	1.10077
Cellular senescence	ko04218	71 out of 2704 2.62573964497041%	170 out of 7108 2.39167135621835%	0.17544	1	1.09787
GnRH signaling pathway	ko04912	41 out of 2704 1.51627218934911%	99 out of 7108 1.39279684862127%	0.275331	1	1.08865
ABC transporters	ko02010	24 out of 2704 0.887573964497041%	58 out of 7108 0.815981992121553%	0.345114	1	1.08774
Sphingolipid metabolism	ko00600	24 out of 2704 0.887573964497041%	58 out of 7108 0.815981992121553%	0.345114	1	1.08774
Biosynthesis of unsaturated fatty acids	ko01040	14 out of 2704 0.517751479289941%	34 out of 7108 0.478334271243669%	0.415488	1	1.08241
Hippo signaling pathway - multiple species	ko04392	7 out of 2704 0.25887573964497%	17 out of 7108 0.239167135621835%	0.485345	1	1.08241
Valine, leucine and isoleucine degradation	ko00280	23 out of 2704 0.850591715976331%	56 out of 7108 0.787844682048396%	0.36694	1	1.07964
Other types of O-glycan biosynthesis	ko00514	22 out of 2704 0.813609467455621%	54 out of 7108 0.759707371975239%	0.389992	1	1.07095
FoxO signaling pathway	ko04068	55 out of 2704 2.03402366863905%	135 out of 7108 1.8992684299381%	0.2853	1	1.07095
ErbB signaling pathway	ko04012	36 out of 2704 1.33136094674556%	89 out of 7108 1.25211029825549%	0.356384	1	1.06329
Glycerophospholipid metabolism	ko00564	45 out of 2704 1.66420118343195%	112 out of 7108 1.57568936409679%	0.352806	1	1.05617
Endocytosis	ko04144	118 out of 2704 4.36390532544379%	294 out of 7108 4.13618458075408%	0.243095	1	1.05506
DNA replication	ko03030	14 out of 2704 0.517751479289941%	35 out of 7108 0.492402926280248%	0.468735	1	1.05148
Primary immunodeficiency	ko05340	2 out of 2704 0.0739644970414201%	5 out of 7108 0.0703432751828925%	0.628457	1	1.05148
Alcoholism	ko05034	2 out of 2704 0.0739644970414201%	5 out of 7108 0.0703432751828925%	0.628457	1	1.05148
Olfactory transduction	ko04740	2 out of 2704 0.0739644970414201%	5 out of 7108 0.0703432751828925%	0.628457	1	1.05148
cGMP-PKG signaling pathway	ko04022	2 out of 2704 0.0739644970414201%	5 out of 7108 0.0703432751828925%	0.628457	1	1.05148
Dopaminergic synapse	ko04728	2 out of 2704 0.0739644970414201%	5 out of 7108 0.0703432751828925%	0.628457	1	1.05148
Dorso-ventral axis formation	ko04320	4 out of 2704 0.14792899408284%	10 out of 7108 0.140686550365785%	0.567571	1	1.05148
Tryptophan metabolism	ko00380	18 out of 2704 0.665680473372781%	45 out of 7108 0.633089476646033%	0.448565	1	1.05148
Tight junction	ko04530	73 out of 2704 2.69970414201183%	183 out of 7108 2.57456387169387%	0.326575	1	1.04861
alpha-Linolenic acid metabolism	ko00592	13 out of 2704 0.480769230769231%	33 out of 7108 0.464265616207091%	0.501943	1	1.03555
mTOR signaling pathway	ko04150	67 out of 2704 2.47781065088757%	171 out of 7108 2.40574001125492%	0.40647	1	1.02996
Salmonella infection	ko05132	94 out of 2704 3.47633136094675%	240 out of 7108 3.37647720877884%	0.381296	1	1.02957
Hippo signaling pathway	ko04390	9 out of 2704 0.332840236686391%	23 out of 7108 0.323579065841306%	0.535751	1	1.02862
Ether lipid metabolism	ko00565	23 out of 2704 0.850591715976331%	59 out of 7108 0.830050647158132%	0.489811	1	1.02475
Cardiac muscle contraction	ko04260	33 out of 2704 1.22041420118343%	85 out of 7108 1.19583567810917%	0.481759	1	1.02055
Mucin type O-glycan biosynthesis	ko00512	12 out of 2704 0.443786982248521%	31 out of 7108 0.436128306133934%	0.537275	1	1.01756
Ascorbate and aldarate metabolism	ko00053	5 out of 2704 0.18491124260355%	13 out of 7108 0.182892515475521%	0.591253	1	1.01104
Carbon metabolism	ko01200	44 out of 2704 1.62721893491124%	115 out of 7108 1.61789532920653%	0.516146	1	1.00576
C-type lectin receptor signaling pathway	ko04625	37 out of 2704 1.36834319526627%	97 out of 7108 1.36465953854811%	0.530327	1	1.0027
Aminoacyl-tRNA biosynthesis	ko00970	20 out of 2704 0.739644970414201%	53 out of 7108 0.745638716938661%	0.570187	1	0.991962
Thiamine metabolism	ko00730	6 out of 2704 0.22189349112426%	16 out of 7108 0.225098480585256%	0.610848	1	0.985762
Selenocompound metabolism	ko00450	6 out of 2704 0.22189349112426%	16 out of 7108 0.225098480585256%	0.610848	1	0.985762
Systemic lupus erythematosus	ko05322	3 out of 2704 0.11094674556213%	8 out of 7108 0.112549240292628%	0.642483	1	0.985762
NOD-like receptor signaling pathway	ko04621	62 out of 2704 2.29289940828402%	166 out of 7108 2.33539673607203%	0.602924	1	0.981803
VEGF signaling pathway	ko04370	25 out of 2704 0.924556213017751%	67 out of 7108 0.94259988745076%	0.59488	1	0.980858
Mannose type O-glycan biosynthesis	ko00515	10 out of 2704 0.369822485207101%	27 out of 7108 0.37985368598762%	0.614402	1	0.973592
Nicotinate and nicotinamide metabolism	ko00760	17 out of 2704 0.628698224852071%	47 out of 7108 0.66122678671919%	0.65736	1	0.950806
Inositol phosphate metabolism	ko00562	31 out of 2704 1.14644970414201%	86 out of 7108 1.20990433314575%	0.687285	1	0.947554
Intestinal immune network for IgA production	ko04672	27 out of 2704 0.998520710059172%	75 out of 7108 1.05514912774339%	0.683694	1	0.946331
Fructose and mannose metabolism	ko00051	14 out of 2704 0.517751479289941%	39 out of 7108 0.548677546426562%	0.666564	1	0.943635
Neuroactive ligand-receptor interaction	ko04080	134 out of 2704 4.95562130177515%	375 out of 7108 5.27574563871694%	0.841511	1	0.939321
Influenza A	ko05164	58 out of 2704 2.14497041420118%	164 out of 7108 2.30725942599887%	0.786127	1	0.929662
Folate biosynthesis	ko00790	12 out of 2704 0.443786982248521%	34 out of 7108 0.478334271243669%	0.690132	1	0.927776
Toll-like receptor signaling pathway	ko04620	41 out of 2704 1.51627218934911%	117 out of 7108 1.64603263927968%	0.778304	1	0.921168
Oocyte meiosis	ko04114	40 out of 2704 1.4792899408284%	115 out of 7108 1.61789532920653%	0.793889	1	0.91433
SNARE interactions in vesicular transport	ko04130	11 out of 2704 0.406804733727811%	32 out of 7108 0.450196961170512%	0.725849	1	0.903615
Pyrimidine metabolism	ko00240	25 out of 2704 0.924556213017751%	73 out of 7108 1.02701181767023%	0.784831	1	0.900239
Lysine degradation	ko00310	26 out of 2704 0.961538461538462%	76 out of 7108 1.06921778277997%	0.790142	1	0.899291
Progesterone-mediated oocyte maturation	ko04914	30 out of 2704 1.1094674556213%	88 out of 7108 1.23804164321891%	0.809616	1	0.896147
Protein processing in endoplasmic reticulum	ko04141	60 out of 2704 2.2189349112426%	176 out of 7108 2.47608328643782%	0.879869	1	0.896147
Neurotrophin signaling pathway	ko04722	3 out of 2704 0.11094674556213%	9 out of 7108 0.126617895329207%	0.729734	1	0.876233
Amoebiasis	ko05146	1 out of 2704 0.0369822485207101%	3 out of 7108 0.0422059651097355%	0.762214	1	0.876233
Hepatocellular carcinoma	ko05225	2 out of 2704 0.0739644970414201%	6 out of 7108 0.084411930219471%	0.735129	1	0.876233
Human immunodeficiency virus 1 infection	ko05170	2 out of 2704 0.0739644970414201%	6 out of 7108 0.084411930219471%	0.735129	1	0.876233
Renin secretion	ko04924	1 out of 2704 0.0369822485207101%	3 out of 7108 0.0422059651097355%	0.762214	1	0.876233
Inflammatory mediator regulation of TRP channels	ko04750	2 out of 2704 0.0739644970414201%	6 out of 7108 0.084411930219471%	0.735129	1	0.876233
RNA polymerase	ko03020	11 out of 2704 0.406804733727811%	33 out of 7108 0.464265616207091%	0.767472	1	0.876233
Drug metabolism - other enzymes	ko00983	22 out of 2704 0.813609467455621%	66 out of 7108 0.928531232414181%	0.820485	1	0.876233
Fanconi anemia pathway	ko03460	20 out of 2704 0.739644970414201%	61 out of 7108 0.858187957231289%	0.836723	1	0.861868
Cytosolic DNA-sensing pathway	ko04623	18 out of 2704 0.665680473372781%	55 out of 7108 0.773776027011818%	0.829786	1	0.860301
Butanoate metabolism	ko00650	10 out of 2704 0.369822485207101%	31 out of 7108 0.436128306133934%	0.801012	1	0.847967
Protein export	ko03060	9 out of 2704 0.332840236686391%	28 out of 7108 0.393922341024198%	0.797768	1	0.844939
Mitophagy - animal	ko04137	21 out of 2704 0.776627218934911%	66 out of 7108 0.928531232414181%	0.880651	1	0.836404
N-Glycan biosynthesis	ko00510	20 out of 2704 0.739644970414201%	63 out of 7108 0.886325267304446%	0.878726	1	0.834507
Glycerolipid metabolism	ko00561	29 out of 2704 1.07248520710059%	92 out of 7108 1.29431626336522%	0.921389	1	0.828611
2-Oxocarboxylic acid metabolism	ko01210	4 out of 2704 0.14792899408284%	13 out of 7108 0.182892515475521%	0.792854	1	0.80883
Autophagy - animal	ko04140	46 out of 2704 1.70118343195266%	151 out of 7108 2.12436691052335%	0.979721	1	0.800795
Basal transcription factors	ko03022	12 out of 2704 0.443786982248521%	40 out of 7108 0.56274620146314%	0.889091	1	0.788609
Proteasome	ko03050	12 out of 2704 0.443786982248521%	40 out of 7108 0.56274620146314%	0.889091	1	0.788609
mRNA surveillance pathway	ko03015	30 out of 2704 1.1094674556213%	100 out of 7108 1.40686550365785%	0.963541	1	0.788609
Peroxisome	ko04146	26 out of 2704 0.961538461538462%	87 out of 7108 1.22397298818233%	0.956172	1	0.785588
Herpes simplex virus 1 infection	ko05168	87 out of 2704 3.21745562130178%	295 out of 7108 4.15025323579066%	0.999315	1	0.775243
Glycosaminoglycan biosynthesis - heparan sulfate / heparin	ko00534	10 out of 2704 0.369822485207101%	34 out of 7108 0.478334271243669%	0.889676	1	0.773147
Ribosome	ko03010	37 out of 2704 1.36834319526627%	127 out of 7108 1.78671918964547%	0.986528	1	0.765841
Nucleotide excision repair	ko03420	13 out of 2704 0.480769230769231%	45 out of 7108 0.633089476646033%	0.924922	1	0.759402
ECM-receptor interaction	ko04512	92 out of 2704 3.40236686390533%	319 out of 7108 4.48790095666854%	0.999831	1	0.75812
Tuberculosis	ko05152	2 out of 2704 0.0739644970414201%	7 out of 7108 0.0984805852560495%	0.814435	1	0.751057
cAMP signaling pathway	ko04024	2 out of 2704 0.0739644970414201%	7 out of 7108 0.0984805852560495%	0.814435	1	0.751057
Human T-cell leukemia virus 1 infection	ko05166	2 out of 2704 0.0739644970414201%	7 out of 7108 0.0984805852560495%	0.814435	1	0.751057
Kaposi sarcoma-associated herpesvirus infection	ko05167	2 out of 2704 0.0739644970414201%	7 out of 7108 0.0984805852560495%	0.814435	1	0.751057
Non-homologous end-joining	ko03450	4 out of 2704 0.14792899408284%	14 out of 7108 0.196961170512099%	0.842807	1	0.751057
Thermogenesis	ko04714	2 out of 2704 0.0739644970414201%	7 out of 7108 0.0984805852560495%	0.814435	1	0.751057
Mismatch repair	ko03430	6 out of 2704 0.22189349112426%	21 out of 7108 0.295441755768149%	0.870011	1	0.751057
Spliceosome	ko03040	37 out of 2704 1.36834319526627%	133 out of 7108 1.87113111986494%	0.995212	1	0.731292
RIG-I-like receptor signaling pathway	ko04622	21 out of 2704 0.776627218934911%	76 out of 7108 1.06921778277997%	0.979074	1	0.726351
Notch signaling pathway	ko04330	27 out of 2704 0.998520710059172%	98 out of 7108 1.37872819358469%	0.989357	1	0.724233
RNA degradation	ko03018	20 out of 2704 0.739644970414201%	73 out of 7108 1.02701181767023%	0.979439	1	0.720191
MAPK signaling pathway - fly	ko04013	3 out of 2704 0.11094674556213%	11 out of 7108 0.154755205402364%	0.853049	1	0.716918
Various types of N-glycan biosynthesis	ko00513	15 out of 2704 0.554733727810651%	55 out of 7108 0.773776027011818%	0.965885	1	0.716918
Hedgehog signaling pathway	ko04340	14 out of 2704 0.517751479289941%	52 out of 7108 0.731570061902082%	0.966776	1	0.707726
beta-Alanine metabolism	ko00410	8 out of 2704 0.29585798816568%	30 out of 7108 0.422059651097355%	0.933063	1	0.700986
Ubiquitin mediated proteolysis	ko04120	42 out of 2704 1.55325443786982%	158 out of 7108 2.2228474957794%	0.999199	1	0.698768
Ubiquinone and other terpenoid-quinone biosynthesis	ko00130	3 out of 2704 0.11094674556213%	12 out of 7108 0.168823860438942%	0.89379	1	0.657175
Sulfur relay system	ko04122	3 out of 2704 0.11094674556213%	12 out of 7108 0.168823860438942%	0.89379	1	0.657175
Yersinia infection	ko05135	2 out of 2704 0.0739644970414201%	8 out of 7108 0.112549240292628%	0.871753	1	0.657175
Signaling pathways regulating pluripotency of stem cells	ko04550	1 out of 2704 0.0369822485207101%	4 out of 7108 0.056274620146314%	0.85271	1	0.657175
Glucagon signaling pathway	ko04922	1 out of 2704 0.0369822485207101%	4 out of 7108 0.056274620146314%	0.85271	1	0.657175
Prion disease	ko05020	2 out of 2704 0.0739644970414201%	8 out of 7108 0.112549240292628%	0.871753	1	0.657175
Amphetamine addiction	ko05031	1 out of 2704 0.0369822485207101%	4 out of 7108 0.056274620146314%	0.85271	1	0.657175
Pathways in cancer	ko05200	4 out of 2704 0.14792899408284%	17 out of 7108 0.239167135621835%	0.93591	1	0.618517
Glycosaminoglycan biosynthesis - keratan sulfate	ko00533	4 out of 2704 0.14792899408284%	17 out of 7108 0.239167135621835%	0.93591	1	0.618517
Oxidative phosphorylation	ko00190	29 out of 2704 1.07248520710059%	129 out of 7108 1.81485649971863%	0.999953	1	0.590948
Glycosylphosphatidylinositol (GPI)-anchor biosynthesis	ko00563	6 out of 2704 0.22189349112426%	27 out of 7108 0.37985368598762%	0.974959	1	0.584155
Homologous recombination	ko03440	9 out of 2704 0.332840236686391%	42 out of 7108 0.590883511536297%	0.993369	1	0.563292
Porphyrin and chlorophyll metabolism	ko00860	9 out of 2704 0.332840236686391%	43 out of 7108 0.604952166572876%	0.995028	1	0.550193
Fluid shear stress and atherosclerosis	ko05418	1 out of 2704 0.0369822485207101%	5 out of 7108 0.0703432751828925%	0.908773	1	0.52574
IL-17 signaling pathway	ko04657	1 out of 2704 0.0369822485207101%	5 out of 7108 0.0703432751828925%	0.908773	1	0.52574
Autophagy - other	ko04136	6 out of 2704 0.22189349112426%	32 out of 7108 0.450196961170512%	0.994734	1	0.492881
RNA transport	ko03013	73 out of 2704 2.69970414201183%	420 out of 7108 5.90883511536297%	1	1	0.456893
Salivary secretion	ko04970	3 out of 2704 0.11094674556213%	18 out of 7108 0.253235790658413%	0.98746	1	0.438116
Spinocerebellar ataxia	ko05017	1 out of 2704 0.0369822485207101%	6 out of 7108 0.084411930219471%	0.943502	1	0.438116
Thyroid hormone signaling pathway	ko04919	1 out of 2704 0.0369822485207101%	6 out of 7108 0.084411930219471%	0.943502	1	0.438116
Ribosome biogenesis in eukaryotes	ko03008	48 out of 2704 1.77514792899408%	292 out of 7108 4.10804727068092%	1	1	0.432115
Citrate cycle (TCA cycle)	ko00020	5 out of 2704 0.18491124260355%	31 out of 7108 0.436128306133934%	0.997987	1	0.423984
Phototransduction	ko04744	4 out of 2704 0.14792899408284%	26 out of 7108 0.365785030951041%	0.997125	1	0.404415
Amyotrophic lateral sclerosis	ko05014	1 out of 2704 0.0369822485207101%	7 out of 7108 0.0984805852560495%	0.965013	1	0.375528
Alzheimer disease	ko05010	1 out of 2704 0.0369822485207101%	8 out of 7108 0.112549240292628%	0.978336	1	0.328587
Retrograde endocannabinoid signaling	ko04723	1 out of 2704 0.0369822485207101%	9 out of 7108 0.126617895329207%	0.986586	1	0.292078
Proteoglycans in cancer	ko05205	1 out of 2704 0.0369822485207101%	9 out of 7108 0.126617895329207%	0.986586	1	0.292078
