# Supplementary material for: Effects of SLC45A2 and GPNMB on Melanin Deposition Based on Transcriptome Sequencing in Chicken Feather Follicles
Source: Animals (Basel). 2023 Aug 12;13(16):2608. doi: 10.3390/ani13162608 (PMC10451703; doi:10.3390/ani13162608)
Supplement: Supplementary file 1 [file animals-13-02608-s001.zip › Table S5.xlsx]

## Sheet: YW vs. HW
Table S5. KEGG classification of the differentially expressed genes.
#Pathway	ko_ID	DEG_in_Pathway	AllGene_in_Pathway	DEG_ID	KEGG_Orthology
Notch signaling pathway	ko04330	1	98	ENSGALG00000003369	K06062
MAPK signaling pathway	ko04010	8	306	ENSGALG00000001926;ENSGALG00000005094;ENSGALG00000028158;ENSGALG00000028402;ENSGALG00000029968;ENSGALG00000038634;ENSGALG00000043641;ENSGALG00000044307	K04455+K04364+K04358+K16342+K04402+K05091+K04449+K16342
Amino sugar and nucleotide sugar metabolism	ko00520	1	55	ENSGALG00000014933	K12373
Taste transduction	ko04742	1	1	ENSGALG00000023909	K01509
Vascular smooth muscle contraction	ko04270	2	143	ENSGALG00000028402;ENSGALG00000044307	K16342+K16342
Cytokine-cytokine receptor interaction	ko04060	9	254	ENSGALG00000002112;ENSGALG00000005981;ENSGALG00000005985;ENSGALG00000006318;ENSGALG00000007874;ENSGALG00000009870;ENSGALG00000026499;ENSGALG00000028770;ENSGALG00000046192	K05061+K05503+K22674+K05075+K05482+K05433+K05160+K22687+K16062
Calcium signaling pathway	ko04020	4	249	ENSGALG00000003138;ENSGALG00000007466;ENSGALG00000008177;ENSGALG00000012297	K04229+K04198+K13240+K04603
ABC transporters	ko02010	1	58	ENSGALG00000021395	K05651
Tyrosine metabolism	ko00350	5	43	ENSGALG00000008185;ENSGALG00000017237;ENSGALG00000020876;ENSGALG00000030614;ENSGALG00000055048	K00157+K00505+K00157+K13951+K00129
Apelin signaling pathway	ko04371	4	133	ENSGALG00000006035;ENSGALG00000008177;ENSGALG00000034438;ENSGALG00000037402	K13296+K13240+K07825+K06827
Other glycan degradation	ko00511	1	24	ENSGALG00000014933	K12373
Ubiquitin mediated proteolysis	ko04120	1	158	ENSGALG00000027786	K04696
Hippo signaling pathway	ko04390	1	23	ENSGALG00000001169	K16681
Valine, leucine and isoleucine degradation	ko00280	2	56	ENSGALG00000008185;ENSGALG00000020876	K00157+K00157
Arachidonic acid metabolism	ko00590	3	63	ENSGALG00000028402;ENSGALG00000030886;ENSGALG00000044307	K16342+K01830+K16342
Thermogenesis	ko04714	1	7	ENSGALG00000052924	K22198
Regulation of actin cytoskeleton	ko04810	2	231	ENSGALG00000008058;ENSGALG00000028158	K05733+K04358
Protein export	ko03060	1	28	ENSGALG00000001000	K09490
Mannose type O-glycan biosynthesis	ko00515	1	27	ENSGALG00000001740	K09661
Axon guidance	ko04360	4	39	ENSGALG00000001608;ENSGALG00000009048;ENSGALG00000010490;ENSGALG00000043448	K07521+K07520+K07528+K07520
Glycerolipid metabolism	ko00561	1	92	ENSGALG00000014711	K01080
Adherens junction	ko04520	1	84	ENSGALG00000008883	K04491
Purine metabolism	ko00230	2	151	ENSGALG00000006035;ENSGALG00000023909	K13296+K01509
Endocytosis	ko04144	3	294	ENSGALG00000028284;ENSGALG00000049208;ENSGALG00000054070	K01115+K06751+K06751
Retinol metabolism	ko00830	4	49	ENSGALG00000004270;ENSGALG00000008185;ENSGALG00000020876;ENSGALG00000030614	K07249+K00157+K00157+K13951
Focal adhesion	ko04510	5	237	ENSGALG00000005094;ENSGALG00000008058;ENSGALG00000019761;ENSGALG00000030712;ENSGALG00000041555	K04364+K05733+K06248+K19719+K06236
Lysosome	ko04142	2	160	ENSGALG00000014933;ENSGALG00000044661	K12373+K01319
ErbB signaling pathway	ko04012	2	89	ENSGALG00000005094;ENSGALG00000008058	K04364+K05733
Alcoholism	ko05034	1	5	ENSGALG00000055014	K11253
Glycerophospholipid metabolism	ko00564	4	112	ENSGALG00000014711;ENSGALG00000028284;ENSGALG00000028402;ENSGALG00000044307	K01080+K01115+K16342+K16342
mTOR signaling pathway	ko04150	2	171	ENSGALG00000005094;ENSGALG00000016446	K04364+K02148
Pyruvate metabolism	ko00620	1	48	ENSGALG00000053721	K01895
Tight junction	ko04530	2	183	ENSGALG00000000748;ENSGALG00000010934	K06097+K06092
Pentose phosphate pathway	ko00030	2	30	ENSGALG00000016722;ENSGALG00000016724	K01053+K01053
Biosynthesis of unsaturated fatty acids	ko01040	1	34	ENSGALG00000046931	K01068
Oxidative phosphorylation	ko00190	1	129	ENSGALG00000016446	K02148
Pentose and glucuronate interconversions	ko00040	1	23	ENSGALG00000031013	K00078
Steroid hormone biosynthesis	ko00140	1	42	ENSGALG00000050866	K00070
Fanconi anemia pathway	ko03460	1	61	Gallus_gallus_newGene_8654	K02350
Propanoate metabolism	ko00640	1	40	ENSGALG00000053721	K01895
Intestinal immune network for IgA production	ko04672	5	75	ENSGALG00000000158;ENSGALG00000009870;ENSGALG00000030940;ENSGALG00000038393;ENSGALG00000051101	K06752+K05433+K06752+K06752+K06752
Sphingolipid metabolism	ko00600	1	58	ENSGALG00000014711	K01080
Linoleic acid metabolism	ko00591	2	39	ENSGALG00000028402;ENSGALG00000044307	K16342+K16342
Ascorbate and aldarate metabolism	ko00053	2	13	ENSGALG00000016722;ENSGALG00000016724	K01053+K01053
p53 signaling pathway	ko04115	2	82	ENSGALG00000029968;ENSGALG00000035325	K04402+K10131
Glycosphingolipid biosynthesis - globo and isoglobo series	ko00603	1	15	ENSGALG00000014933	K12373
Histidine metabolism	ko00340	3	25	ENSGALG00000012377;ENSGALG00000023436;ENSGALG00000055048	K00546+K01590+K00129
Progesterone-mediated oocyte maturation	ko04914	1	88	ENSGALG00000006035	K13296
Tryptophan metabolism	ko00380	2	45	ENSGALG00000008185;ENSGALG00000020876	K00157+K00157
Herpes simplex virus 1 infection	ko05168	10	295	ENSGALG00000000158;ENSGALG00000004594;ENSGALG00000027786;ENSGALG00000027864;ENSGALG00000029569;ENSGALG00000030940;ENSGALG00000038393;ENSGALG00000049208;ENSGALG00000051101;ENSGALG00000054070	K06752+K06505+K04696+K04734+K09228+K06752+K06752+K06751+K06752+K06751
Alanine, aspartate and glutamate metabolism	ko00250	1	37	ENSGALG00000054772	K18309
Cell adhesion molecules	ko04514	10	187	ENSGALG00000000158;ENSGALG00000002192;ENSGALG00000009107;ENSGALG00000015132;ENSGALG00000030940;ENSGALG00000031430;ENSGALG00000038393;ENSGALG00000049208;ENSGALG00000051101;ENSGALG00000054070	K06752+K06478+K07377+K06736+K06752+K06494+K06752+K06751+K06752+K06751
Hepatocellular carcinoma	ko05225	1	6	ENSGALG00000052924	K22198
RIG-I-like receptor signaling pathway	ko04622	1	76	ENSGALG00000027864	K04734
ECM-receptor interaction	ko04512	4	319	ENSGALG00000019761;ENSGALG00000030712;ENSGALG00000041555;ENSGALG00000044439	K06248+K19719+K06236+K06264
Salmonella infection	ko05132	8	240	ENSGALG00000002192;ENSGALG00000007001;ENSGALG00000007874;ENSGALG00000008058;ENSGALG00000008883;ENSGALG00000026995;ENSGALG00000027864;ENSGALG00000033789	K06478+K10160+K05482+K05733+K04491+K07863+K04734+K09487
NOD-like receptor signaling pathway	ko04621	5	166	ENSGALG00000005631;ENSGALG00000007001;ENSGALG00000007874;ENSGALG00000027864;ENSGALG00000039751	K04977+K10160+K05482+K04734+K03443
Glycolysis / Gluconeogenesis	ko00010	3	62	ENSGALG00000030614;ENSGALG00000053721;ENSGALG00000055048	K13951+K01895+K00129
GnRH signaling pathway	ko04912	4	99	ENSGALG00000005094;ENSGALG00000028284;ENSGALG00000028402;ENSGALG00000044307	K04364+K01115+K16342+K16342
TGF-beta signaling pathway	ko04350	3	108	ENSGALG00000017050;ENSGALG00000028770;ENSGALG00000034661	K16791+K22687+K04680
FoxO signaling pathway	ko04068	3	135	ENSGALG00000005094;ENSGALG00000012297;ENSGALG00000029968	K04364+K04603+K04402
Various types of N-glycan biosynthesis	ko00513	1	55	ENSGALG00000014933	K12373
Metabolism of xenobiotics by cytochrome P450	ko00980	3	39	ENSGALG00000030614;ENSGALG00000031013;ENSGALG00000055048	K13951+K00078+K00129
Wnt signaling pathway	ko04310	2	184	ENSGALG00000008883;ENSGALG00000031997	K04491+K02185
Cellular senescence	ko04218	3	170	ENSGALG00000029968;ENSGALG00000049208;ENSGALG00000054070	K04402+K06751+K06751
Arginine and proline metabolism	ko00330	1	51	ENSGALG00000008177	K13240
Complement and coagulation cascades	ko04610	1	14	ENSGALG00000044799	K19822
Necroptosis	ko04217	3	153	ENSGALG00000007001;ENSGALG00000028402;ENSGALG00000044307	K10160+K16342+K16342
Glycosaminoglycan degradation	ko00531	1	23	ENSGALG00000014933	K12373
alpha-Linolenic acid metabolism	ko00592	2	33	ENSGALG00000028402;ENSGALG00000044307	K16342+K16342
Melanogenesis	ko04916	4	98	ENSGALG00000007466;ENSGALG00000008883;ENSGALG00000017237;ENSGALG00000038634	K04198+K04491+K00505+K05091
Transcriptional misregulation in cancer	ko05202	1	14	ENSGALG00000055014	K11253
Phagosome	ko04145	9	194	ENSGALG00000000158;ENSGALG00000007001;ENSGALG00000008177;ENSGALG00000016446;ENSGALG00000030940;ENSGALG00000038393;ENSGALG00000049208;ENSGALG00000051101;ENSGALG00000054070	K06752+K10160+K13240+K02148+K06752+K06752+K06751+K06752+K06751
Ether lipid metabolism	ko00565	5	59	ENSGALG00000014711;ENSGALG00000028284;ENSGALG00000028402;ENSGALG00000044307;ENSGALG00000047827	K01080+K01115+K16342+K16342+K18575
Platinum drug resistance	ko01524	1	2	ENSGALG00000017021	K17686
Fatty acid degradation	ko00071	1	39	ENSGALG00000030614	K13951
C-type lectin receptor signaling pathway	ko04625	2	97	ENSGALG00000006785;ENSGALG00000027864	K09444+K04734
Homologous recombination	ko03440	1	42	ENSGALG00000045938	K20773
Primary bile acid biosynthesis	ko00120	1	13	ENSGALG00000006352	K10223
Carbon metabolism	ko01200	3	115	ENSGALG00000016722;ENSGALG00000016724;ENSGALG00000053721	K01053+K01053+K01895
Glycosphingolipid biosynthesis - ganglio series	ko00604	1	18	ENSGALG00000014933	K12373
Neuroactive ligand-receptor interaction	ko04080	4	375	ENSGALG00000003138;ENSGALG00000007466;ENSGALG00000012297;ENSGALG00000044661	K04229+K04198+K04603+K01319
Mineral absorption	ko04978	1	4	ENSGALG00000017021	K17686
RNA transport	ko03013	1	420	ENSGALG00000044599	K12172
HIF-1 signaling pathway	ko04066	1	4	ENSGALG00000010001	K09592
Pathways in cancer	ko05200	1	17	ENSGALG00000010001	K09592
Insulin signaling pathway	ko04910	3	144	ENSGALG00000005094;ENSGALG00000006035;ENSGALG00000027786	K04364+K13296+K04696
Arginine biosynthesis	ko00220	1	18	ENSGALG00000008177	K13240
Apoptosis	ko04210	3	142	ENSGALG00000027864;ENSGALG00000029968;ENSGALG00000035325	K04734+K04402+K10131
Protein processing in endoplasmic reticulum	ko04141	2	176	ENSGALG00000001000;ENSGALG00000033789	K09490+K09487
Influenza A	ko05164	8	164	ENSGALG00000000158;ENSGALG00000007001;ENSGALG00000007874;ENSGALG00000027786;ENSGALG00000027864;ENSGALG00000030940;ENSGALG00000038393;ENSGALG00000051101	K06752+K10160+K05482+K04696+K04734+K06752+K06752+K06752
Adipocytokine signaling pathway	ko04920	2	74	ENSGALG00000027786;ENSGALG00000027864	K04696+K04734
Amphetamine addiction	ko05031	1	4	ENSGALG00000016154	K15867
Drug metabolism - cytochrome P450	ko00982	4	36	ENSGALG00000008185;ENSGALG00000020876;ENSGALG00000030614;ENSGALG00000055048	K00157+K00157+K13951+K00129
Nicotinate and nicotinamide metabolism	ko00760	2	47	ENSGALG00000008185;ENSGALG00000020876	K00157+K00157
Toll-like receptor signaling pathway	ko04620	3	117	ENSGALG00000007001;ENSGALG00000021025;ENSGALG00000027864	K10160+K05399+K04734
Glyoxylate and dicarboxylate metabolism	ko00630	1	40	ENSGALG00000053721	K01895
Ferroptosis	ko04216	1	39	ENSGALG00000006453	K14736
Cell cycle	ko04110	2	131	ENSGALG00000029968;Gallus_gallus_newGene_5767	K04402+K09993
beta-Alanine metabolism	ko00410	1	30	ENSGALG00000055048	K00129
Protein digestion and absorption	ko04974	2	20	ENSGALG00000026836;ENSGALG00000052087	K24339+K24358
Gap junction	ko04540	2	96	ENSGALG00000005094;ENSGALG00000012297	K04364+K04603
VEGF signaling pathway	ko04370	3	67	ENSGALG00000001926;ENSGALG00000028402;ENSGALG00000044307	K04455+K16342+K16342
Vitamin B6 metabolism	ko00750	2	10	ENSGALG00000008185;ENSGALG00000020876	K00157+K00157
Phenylalanine metabolism	ko00360	1	16	ENSGALG00000055048	K00129
Fatty acid elongation	ko00062	1	29	ENSGALG00000046931	K01068
Glycosaminoglycan biosynthesis - heparan sulfate / heparin	ko00534	1	34	ENSGALG00000027069	K02514
Cytosolic DNA-sensing pathway	ko04623	2	55	ENSGALG00000007874;ENSGALG00000027864	K05482+K04734
Renal cell carcinoma	ko05211	1	2	ENSGALG00000010001	K09592
Systemic lupus erythematosus	ko05322	1	8	ENSGALG00000055014	K11253
N-Glycan biosynthesis	ko00510	1	63	ENSGALG00000001740	K09661

## Sheet: YN vs. HN
Table S5. KEGG classification of the differentially expressed genes.
#Pathway	ko_ID	DEG_in_Pathway	AllGene_in_Pathway	DEG_ID	KEGG_Orthology
Arachidonic acid metabolism	ko00590	3	63	ENSGALG00000005857;ENSGALG00000040504;ENSGALG00000052243	K00461+K18592+K07413
Porphyrin and chlorophyll metabolism	ko00860	1	43	ENSGALG00000048857	K00214
Fatty acid elongation	ko00062	1	29	ENSGALG00000046931	K01068
Hedgehog signaling pathway	ko04340	1	52	ENSGALG00000012885	K02161
Glutathione metabolism	ko00480	1	50	ENSGALG00000040504	K18592
Arginine biosynthesis	ko00220	2	18	ENSGALG00000002558;ENSGALG00000002576	K01755+K01755
Insulin signaling pathway	ko04910	2	144	ENSGALG00000006035;ENSGALG00000013427	K13296+K06086
Other types of O-glycan biosynthesis	ko00514	1	54	ENSGALG00000005550	K00778
Steroid hormone biosynthesis	ko00140	2	42	ENSGALG00000050866;ENSGALG00000052243	K00070+K07413
Cell adhesion molecules	ko04514	2	187	ENSGALG00000009107;ENSGALG00000054070	K07377+K06751
Cytokine-cytokine receptor interaction	ko04060	4	254	ENSGALG00000024470;ENSGALG00000030363;ENSGALG00000030800;ENSGALG00000043044	K05408+K05130+K22630+K04386
Endocytosis	ko04144	1	294	ENSGALG00000054070	K06751
Glycerolipid metabolism	ko00561	1	92	ENSGALG00000043256	K13506
Peroxisome	ko04146	1	87	ENSGALG00000035636	K00477
Apoptosis	ko04210	2	142	ENSGALG00000012885;ENSGALG00000035325	K02161+K10131
TGF-beta signaling pathway	ko04350	1	108	ENSGALG00000055021	K23318
Lysosome	ko04142	2	160	ENSGALG00000015554;ENSGALG00000044661	K12388+K01319
Type I diabetes mellitus	ko04940	1	1	ENSGALG00000010708	K19863
N-Glycan biosynthesis	ko00510	1	63	ENSGALG00000005550	K00778
Herpes simplex virus 1 infection	ko05168	3	295	ENSGALG00000012885;ENSGALG00000030363;ENSGALG00000054070	K02161+K05130+K06751
Pyrimidine metabolism	ko00240	1	73	ENSGALG00000021274	K01510
Regulation of actin cytoskeleton	ko04810	1	231	ENSGALG00000014872	K04358
Salmonella infection	ko05132	4	240	ENSGALG00000012885;ENSGALG00000020999;ENSGALG00000033789;Gallus_gallus_newGene_8290	K02161+K10418+K09487+K23934
Melanogenesis	ko04916	2	98	ENSGALG00000017237;ENSGALG00000038634	K00505+K05091
Drug metabolism - other enzymes	ko00983	1	66	ENSGALG00000043254	K10789
Focal adhesion	ko04510	6	237	ENSGALG00000012885;ENSGALG00000030712;ENSGALG00000035854;ENSGALG00000039990;ENSGALG00000041555;ENSGALG00000047911	K02161+K19719+K06238+K06252+K06236+K06240
Biosynthesis of unsaturated fatty acids	ko01040	1	34	ENSGALG00000046931	K01068
RIG-I-like receptor signaling pathway	ko04622	1	76	ENSGALG00000023821	K12649
FoxO signaling pathway	ko04068	1	135	ENSGALG00000012297	K04603
MAPK signaling pathway	ko04010	4	306	ENSGALG00000008591;ENSGALG00000014872;ENSGALG00000038634;ENSGALG00000043044	K04863+K04358+K05091+K04386
NOD-like receptor signaling pathway	ko04621	3	166	ENSGALG00000005631;ENSGALG00000012885;ENSGALG00000030363	K04977+K02161+K05130
Taurine and hypotaurine metabolism	ko00430	1	11	ENSGALG00000040504	K18592
Toll-like receptor signaling pathway	ko04620	2	117	ENSGALG00000024470;ENSGALG00000030363	K05408+K05130
Ferroptosis	ko04216	1	39	ENSGALG00000009758	K13869
Carbon metabolism	ko01200	2	115	ENSGALG00000016722;ENSGALG00000016724	K01053+K01053
Axon guidance	ko04360	1	39	ENSGALG00000010490	K07528
Retinol metabolism	ko00830	1	49	ENSGALG00000052243	K07413
mTOR signaling pathway	ko04150	1	171	ENSGALG00000016446	K02148
Oxidative phosphorylation	ko00190	2	129	ENSGALG00000006469;ENSGALG00000016446	K01544+K02148
C-type lectin receptor signaling pathway	ko04625	1	97	ENSGALG00000037437	K12497
Linoleic acid metabolism	ko00591	1	39	ENSGALG00000052243	K07413
PPAR signaling pathway	ko03320	1	96	ENSGALG00000013427	K06086
Alanine, aspartate and glutamate metabolism	ko00250	2	37	ENSGALG00000002558;ENSGALG00000002576	K01755+K01755
Cellular senescence	ko04218	1	170	ENSGALG00000054070	K06751
Glycine, serine and threonine metabolism	ko00260	1	45	ENSGALG00000049318	K00552
Biosynthesis of amino acids	ko01230	2	71	ENSGALG00000002558;ENSGALG00000002576	K01755+K01755
Histidine metabolism	ko00340	2	25	ENSGALG00000012377;ENSGALG00000023436	K00546+K01590
Wnt signaling pathway	ko04310	1	184	ENSGALG00000009241	K02176
Glycerophospholipid metabolism	ko00564	1	112	ENSGALG00000043256	K13506
Adrenergic signaling in cardiomyocytes	ko04261	6	148	ENSGALG00000005936;ENSGALG00000008591;ENSGALG00000011117;ENSGALG00000012885;ENSGALG00000027702;ENSGALG00000035594	K04167+K04863+K09821+K02161+K04838+K17751
Adherens junction	ko04520	1	84	ENSGALG00000013427	K06086
Pentose phosphate pathway	ko00030	2	30	ENSGALG00000016722;ENSGALG00000016724	K01053+K01053
Necroptosis	ko04217	2	153	ENSGALG00000012885;ENSGALG00000030363	K02161+K05130
Phagosome	ko04145	4	194	ENSGALG00000016446;ENSGALG00000028304;ENSGALG00000043254;ENSGALG00000054070	K02148+K06560+K10789+K06751
ECM-receptor interaction	ko04512	5	319	ENSGALG00000030712;ENSGALG00000035854;ENSGALG00000039990;ENSGALG00000041555;ENSGALG00000047911	K19719+K06238+K06252+K06236+K06240
Influenza A	ko05164	2	164	ENSGALG00000004665;ENSGALG00000030363	K15043+K05130
Tyrosine metabolism	ko00350	1	43	ENSGALG00000017237	K00505
Platinum drug resistance	ko01524	1	2	ENSGALG00000017021	K17686
Vascular smooth muscle contraction	ko04270	3	143	ENSGALG00000010013;ENSGALG00000011117;ENSGALG00000017173	K04197+K09821+K12318
Homologous recombination	ko03440	1	42	ENSGALG00000045938	K20773
Neuroactive ligand-receptor interaction	ko04080	10	375	ENSGALG00000005936;ENSGALG00000010013;ENSGALG00000010983;ENSGALG00000011117;ENSGALG00000012297;ENSGALG00000013604;ENSGALG00000017411;ENSGALG00000026011;ENSGALG00000040549;ENSGALG00000044661	K04167+K04197+K05232+K09821+K04603+K05264+K08397+K04230+K04163+K01319
Protein processing in endoplasmic reticulum	ko04141	2	176	ENSGALG00000012885;ENSGALG00000033789	K02161+K09487
Pentose and glucuronate interconversions	ko00040	1	23	ENSGALG00000031013	K00078
Purine metabolism	ko00230	4	151	ENSGALG00000006035;ENSGALG00000013143;ENSGALG00000017173;ENSGALG00000021274	K13296+K19021+K12318+K01510
Autophagy - animal	ko04140	1	151	ENSGALG00000012885	K02161
Apelin signaling pathway	ko04371	2	133	ENSGALG00000006035;ENSGALG00000037402	K13296+K06827
Notch signaling pathway	ko04330	1	98	ENSGALG00000003369	K06062
Steroid biosynthesis	ko00100	1	23	Gallus_gallus_newGene_1716	K07436
p53 signaling pathway	ko04115	2	82	ENSGALG00000012885;ENSGALG00000035325	K02161+K10131
Progesterone-mediated oocyte maturation	ko04914	1	88	ENSGALG00000006035	K13296
Mineral absorption	ko04978	1	4	ENSGALG00000017021	K17686
Adipocytokine signaling pathway	ko04920	1	74	ENSGALG00000010983	K05232
Cardiac muscle contraction	ko04260	2	85	ENSGALG00000008591;ENSGALG00000035594	K04863+K17751
Metabolism of xenobiotics by cytochrome P450	ko00980	1	39	ENSGALG00000031013	K00078
Gap junction	ko04540	2	96	ENSGALG00000012297;ENSGALG00000017173	K04603+K12318
Calcium signaling pathway	ko04020	3	249	ENSGALG00000010013;ENSGALG00000012297;ENSGALG00000040549	K04197+K04603+K04163
Ascorbate and aldarate metabolism	ko00053	2	13	ENSGALG00000016722;ENSGALG00000016724	K01053+K01053

## Sheet: SW vs. HW
Table S5. KEGG classification of the differentially expressed genes.
#Pathway	ko_ID	DEG_in_Pathway	AllGene_in_Pathway	DEG_ID	KEGG_Orthology
AMPK signaling pathway	ko04152	1	2	ENSGALG00000054117	K16333
Toll-like receptor signaling pathway	ko04620	25	117	ENSGALG00000004370;ENSGALG00000006402;ENSGALG00000006697;ENSGALG00000007015;ENSGALG00000007625;ENSGALG00000008166;ENSGALG00000009239;ENSGALG00000009392;ENSGALG00000010335;ENSGALG00000010870;ENSGALG00000013503;ENSGALG00000014297;ENSGALG00000016590;ENSGALG00000021025;ENSGALG00000027864;ENSGALG00000029166;ENSGALG00000032701;ENSGALG00000034478;ENSGALG00000034722;ENSGALG00000039099;ENSGALG00000039409;…	K04433+K05404+K05402+K03160+K02373+K10159+K10159+K10168+K02649+K04448+K05401+K09447+K05404+K05399+K04734+K05425+K05400+K12964+K10159+K04440+K04735+K05403+K04431+K05408+K04456
Leishmaniasis	ko05140	1	1	ENSGALG00000032335	K13536
Tryptophan metabolism	ko00380	6	45	ENSGALG00000000081;ENSGALG00000000109;ENSGALG00000008185;ENSGALG00000020876;ENSGALG00000032836;ENSGALG00000034917	K03334+K01432+K00157+K00157+K00274+K00252
Steroid biosynthesis	ko00100	3	23	ENSGALG00000007493;ENSGALG00000023824;ENSGALG00000037852	K07748+K01052+K13373
Platinum drug resistance	ko01524	2	2	ENSGALG00000007902;ENSGALG00000017021	K17686+K17686
Ferroptosis	ko04216	11	39	ENSGALG00000000209;ENSGALG00000002066;ENSGALG00000006453;ENSGALG00000009758;ENSGALG00000012847;ENSGALG00000015387;ENSGALG00000016261;ENSGALG00000016313;ENSGALG00000030773;ENSGALG00000041463;ENSGALG00000043618	K05634+K09289+K14736+K13869+K13869+K08339+K21421+K11204+K13624+K15041+K14685
Non-homologous end-joining	ko03450	3	14	ENSGALG00000006983;ENSGALG00000011335;ENSGALG00000011492	K00977+K10980+K10885
Rheumatoid arthritis	ko05323	2	2	ENSGALG00000003284;ENSGALG00000013617	K02152+K05096
Nitrogen metabolism	ko00910	6	19	ENSGALG00000002944;ENSGALG00000008518;ENSGALG00000021340;ENSGALG00000030781;ENSGALG00000033428;ENSGALG00000043754	K01948+K01915+K01672+K18245+K01672+K01915
Folate biosynthesis	ko00790	6	34	ENSGALG00000006367;ENSGALG00000013149;ENSGALG00000031130;ENSGALG00000042460;ENSGALG00000053854;ENSGALG00000054210	K01724+K15631+K01307+K01930+K00011+K00011
ECM-receptor interaction	ko04512	42	319	ENSGALG00000002646;ENSGALG00000002655;ENSGALG00000003578;ENSGALG00000003589;ENSGALG00000003726;ENSGALG00000003923;ENSGALG00000004538;ENSGALG00000005024;ENSGALG00000006802;ENSGALG00000008007;ENSGALG00000008193;ENSGALG00000008439;ENSGALG00000008747;ENSGALG00000011141;ENSGALG00000011200;ENSGALG00000014615;ENSGALG00000014903;ENSGALG00000015001;ENSGALG00000016584;ENSGALG00000016867;ENSGALG00000017272;…	K06476+K06487+K05717+K06251+K06255+K06238+K06252+K06263+K06243+K06587+K06249+K06259+K06584+K06589+K04659+K05637+K06481+K06241+K06824+K06493+K03900+K06585+K06482+K06485+K06583+K06265+K06483+K23379+K06264+K06260+K06476+K06240+K06264+K06586+K06264+K06264+K06586+K06243+K06264+K06243+K06252+K08131
Non-small cell lung cancer	ko05223	1	1	ENSGALG00000038951	K09850
Pentose and glucuronate interconversions	ko00040	5	23	ENSGALG00000004196;ENSGALG00000006173;ENSGALG00000041993;ENSGALG00000053854;ENSGALG00000054210	K00699+K00854+K00012+K00011+K00011
B cell receptor signaling pathway	ko04662	2	6	ENSGALG00000004398;ENSGALG00000006973	K07367+K07371
Amyotrophic lateral sclerosis	ko05014	2	7	ENSGALG00000001376;ENSGALG00000048002	K20719+K04569
Type I diabetes mellitus	ko04940	1	1	ENSGALG00000010708	K19863
Inositol phosphate metabolism	ko00562	19	86	ENSGALG00000003634;ENSGALG00000005805;ENSGALG00000006143;ENSGALG00000008875;ENSGALG00000009068;ENSGALG00000009096;ENSGALG00000009880;ENSGALG00000010312;ENSGALG00000013117;ENSGALG00000024034;ENSGALG00000029012;ENSGALG00000033507;ENSGALG00000036021;ENSGALG00000037043;ENSGALG00000039528;ENSGALG00000045212;ENSGALG00000046727;ENSGALG00000053217;ENSGALG00000054099	K01110+K05857+K13711+K05858+K00911+K01108+K01109+K19006+K00923+K19801+K01099+K05859+K18083+K00923+K05860+K05857+K01107+K24222+K24222
Cysteine and methionine metabolism	ko00270	11	48	ENSGALG00000000081;ENSGALG00000001750;ENSGALG00000002358;ENSGALG00000004518;ENSGALG00000007484;ENSGALG00000014464;ENSGALG00000016313;ENSGALG00000034575;ENSGALG00000038018;ENSGALG00000039575;ENSGALG00000054542	K03334+K00789+K00456+K00544+K14454+K00548+K11204+K08963+K00558+K01611+K00789
Fluid shear stress and atherosclerosis	ko05418	1	5	ENSGALG00000005675	K12160
Fructose and mannose metabolism	ko00051	9	39	ENSGALG00000026077;ENSGALG00000026776;ENSGALG00000029296;ENSGALG00000031525;ENSGALG00000033271;ENSGALG00000037854;ENSGALG00000047215;ENSGALG00000053854;ENSGALG00000054210	K01623+K14634+K01809+K02377+K00850+K00863+K05305+K00011+K00011
Mineral absorption	ko04978	2	4	ENSGALG00000007902;ENSGALG00000017021	K17686+K17686
Parathyroid hormone synthesis, secretion and action	ko04928	1	5	ENSGALG00000050931	K03626
Glutamatergic synapse	ko04724	3	8	ENSGALG00000032980;ENSGALG00000047761;Gallus_gallus_newGene_9482	K15008+K16342+K15009
PPAR signaling pathway	ko03320	22	96	ENSGALG00000000184;ENSGALG00000000619;ENSGALG00000001749;ENSGALG00000002891;ENSGALG00000004974;ENSGALG00000005739;ENSGALG00000006758;ENSGALG00000007114;ENSGALG00000007132;ENSGALG00000008439;ENSGALG00000010681;ENSGALG00000014862;ENSGALG00000015425;ENSGALG00000015849;ENSGALG00000027036;ENSGALG00000030025;ENSGALG00000034772;ENSGALG00000037050;ENSGALG00000041344;ENSGALG00000041470;ENSGALG00000051260;…	K08749+K08767+K15013+K00255+K08530+K00507+K07296+K08757+K10214+K06259+K08766+K01641+K01059+K00029+K08752+K08753+K08746+K08752+K08754+K07294+K00249+K00864
Riboflavin metabolism	ko00740	7	10	ENSGALG00000016363;ENSGALG00000016610;ENSGALG00000027700;ENSGALG00000032854;ENSGALG00000034397;ENSGALG00000037587;ENSGALG00000054059	K14394+K14394+K00953+K14379+K01513+K01513+K01513
Pyrimidine metabolism	ko00240	17	73	ENSGALG00000000802;ENSGALG00000005509;ENSGALG00000006608;ENSGALG00000010202;ENSGALG00000011822;ENSGALG00000013073;ENSGALG00000015230;ENSGALG00000015833;ENSGALG00000030493;ENSGALG00000033320;ENSGALG00000034397;ENSGALG00000037051;ENSGALG00000037587;ENSGALG00000040921;ENSGALG00000042005;ENSGALG00000045427;ENSGALG00000054059	K00254+K00207+K01081+K01511+K12304+K00757+K00940+K19970+K01510+K00758+K01513+K00758+K01513+K10808+K00876+K00757+K01513
Dorso-ventral axis formation	ko04320	3	10	ENSGALG00000002525;ENSGALG00000043240;ENSGALG00000043736	K03099+K02360+K02360
Ether lipid metabolism	ko00565	14	59	ENSGALG00000005065;ENSGALG00000005103;ENSGALG00000010645;ENSGALG00000012018;ENSGALG00000012185;ENSGALG00000012769;ENSGALG00000020458;ENSGALG00000021314;ENSGALG00000029862;ENSGALG00000030512;ENSGALG00000047761;ENSGALG00000047827;ENSGALG00000052101;ENSGALG00000054536	K16342+K22387+K08743+K04628+K01047+K00994+K16342+K01047+K14621+K01047+K16342+K18575+K16860+K16860
T cell receptor signaling pathway	ko04660	3	6	ENSGALG00000002113;ENSGALG00000004398;ENSGALG00000012056	K07361+K07367+K07366
Vascular smooth muscle contraction	ko04270	32	143	ENSGALG00000002118;ENSGALG00000002632;ENSGALG00000003805;ENSGALG00000004980;ENSGALG00000005065;ENSGALG00000006343;ENSGALG00000006642;ENSGALG00000007979;ENSGALG00000008875;ENSGALG00000012185;ENSGALG00000012865;ENSGALG00000014071;ENSGALG00000016608;ENSGALG00000017173;ENSGALG00000020458;ENSGALG00000021314;ENSGALG00000028567;ENSGALG00000030251;ENSGALG00000030512;ENSGALG00000031929;ENSGALG00000032223;…	K04937+K04577+K07376+K04936+K16342+K12313+K04266+K02183+K05858+K01047+K04365+K04959+K08043+K12318+K16342+K01047+K12755+K08048+K01047+K04938+K08042+K08449+K04857+K12323+K19662+K06269+K05227+K12313+K17457+K16342+K04346+K12336
Thermogenesis	ko04714	2	7	ENSGALG00000003447;ENSGALG00000052924	K12461+K22198
Serotonergic synapse	ko04726	1	2	ENSGALG00000047761	K16342
Hippo signaling pathway	ko04390	5	23	ENSGALG00000011664;ENSGALG00000012374;ENSGALG00000031729;ENSGALG00000038951;ENSGALG00000040016	K09854+K16822+K06685+K09850+K06269
Fc epsilon RI signaling pathway	ko04664	4	8	ENSGALG00000002113;ENSGALG00000008408;ENSGALG00000026781;ENSGALG00000047761	K07361+K08091+K20735+K16342
Kaposi sarcoma-associated herpesvirus infection	ko05167	2	7	ENSGALG00000013503;ENSGALG00000019231	K05401+K21668
Endocytosis	ko04144	62	294	ENSGALG00000001051;ENSGALG00000001214;ENSGALG00000001547;ENSGALG00000003855;ENSGALG00000006512;ENSGALG00000006887;ENSGALG00000007531;ENSGALG00000007554;ENSGALG00000008500;ENSGALG00000008950;ENSGALG00000008954;ENSGALG00000009304;ENSGALG00000009413;ENSGALG00000011280;ENSGALG00000012052;ENSGALG00000012454;ENSGALG00000012760;ENSGALG00000012975;ENSGALG00000013810;ENSGALG00000013929;ENSGALG00000014140;…	K12474+K06093+K10364+K05704+K03283+K10364+K19368+K07891+K12481+K12477+K12482+K12484+K12200+K12478+K17919+K18441+K18463+K12495+K12199+K04363+K12493+K19475+K12494+K19476+K12488+K12474+K12471+K05737+K03283+K12196+K05095+K12494+K13305+K05757+K04674+K06751+K12469+K05050+K12488+K04180+K19475+K07904+K12185+K12196+K12474+K12186+K12194+K12491+K12471+K06751+K17848+K06751+K04180+K06751+K06751+K06751+K12473+…
Hippo signaling pathway - multiple species	ko04392	5	17	ENSGALG00000002771;ENSGALG00000011664;ENSGALG00000012374;ENSGALG00000031729;ENSGALG00000038951	K09851+K09854+K16822+K06685+K09850
Notch signaling pathway	ko04330	21	98	ENSGALG00000001905;ENSGALG00000002055;ENSGALG00000002375;ENSGALG00000003369;ENSGALG00000008120;ENSGALG00000008414;ENSGALG00000009738;ENSGALG00000010835;ENSGALG00000012442;ENSGALG00000013034;ENSGALG00000017199;ENSGALG00000027897;ENSGALG00000028015;ENSGALG00000033971;ENSGALG00000034986;ENSGALG00000038515;ENSGALG00000042275;ENSGALG00000045163;ENSGALG00000045228;ENSGALG00000046681;ENSGALG00000046793	K06058+K06054+K02599+K06062+K04497+K02353+K04496+K06058+K05948+K06062+K06061+K06058+K06054+K04497+K09091+K05948+K04497+K06172+K06056+K06065+K09091
Natural killer cell mediated cytotoxicity	ko04650	2	7	ENSGALG00000002113;ENSGALG00000008447	K07361+K07990
2-Oxocarboxylic acid metabolism	ko01210	4	13	ENSGALG00000007484;ENSGALG00000030466;ENSGALG00000034434;ENSGALG00000042984	K14454+K01647+K00031+K14677
Cushing syndrome	ko04934	1	4	ENSGALG00000048865	K22499
Rap1 signaling pathway	ko04015	8	25	ENSGALG00000000847;ENSGALG00000002113;ENSGALG00000003792;ENSGALG00000009381;ENSGALG00000013617;ENSGALG00000035690;ENSGALG00000052939;ENSGALG00000053105	K08013+K07361+K17698+K17701+K05096+K04351+K17703+K17700
Calcium signaling pathway	ko04020	53	249	ENSGALG00000000244;ENSGALG00000001459;ENSGALG00000001573;ENSGALG00000003138;ENSGALG00000003241;ENSGALG00000003833;ENSGALG00000003863;ENSGALG00000004004;ENSGALG00000005805;ENSGALG00000006503;ENSGALG00000006642;ENSGALG00000007278;ENSGALG00000007979;ENSGALG00000008177;ENSGALG00000008675;ENSGALG00000008875;ENSGALG00000008901;ENSGALG00000009068;ENSGALG00000011080;ENSGALG00000013929;ENSGALG00000014071;…	K05869+K05865+K05215+K04229+K04129+K04852+K05220+K07190+K05857+K05862+K04266+K05209+K02183+K13240+K05863+K05858+K04262+K00911+K03916+K04363+K04959+K01242+K10785+K10785+K05871+K08043+K03915+K04260+K04718+K05221+K00476+K08048+K05089+K05850+K05083+K06856+K08042+K04515+K05859+K05084+K04857+K19662+K05860+K04163+K15041+K16059+K05857+K00476+K06856+K04323+K13242+K04344+K04855
Primary immunodeficiency	ko05340	2	5	ENSGALG00000006973;ENSGALG00000049356	K07371+K08060
Bladder cancer	ko05219	1	1	ENSGALG00000038951	K09850
Synthesis and degradation of ketone bodies	ko00072	4	17	ENSGALG00000012338;ENSGALG00000014862;ENSGALG00000015375;ENSGALG00000016294	K00019+K01641+K01027+K01640
Alcoholism	ko05034	1	5	ENSGALG00000040016	K06269
Protein processing in endoplasmic reticulum	ko04141	40	176	ENSGALG00000001146;ENSGALG00000002141;ENSGALG00000002649;ENSGALG00000004115;ENSGALG00000004393;ENSGALG00000004583;ENSGALG00000005966;ENSGALG00000006512;ENSGALG00000008676;ENSGALG00000010150;ENSGALG00000010185;ENSGALG00000012404;ENSGALG00000012659;ENSGALG00000012885;ENSGALG00000015377;ENSGALG00000015540;ENSGALG00000016893;ENSGALG00000023066;ENSGALG00000025809;ENSGALG00000030585;ENSGALG00000033212;…	K14011+K11718+K10597+K09503+K05546+K14015+K10956+K03283+K14000+K14006+K09485+K10950+K13999+K02161+K09486+K10839+K11718+K09502+K03283+K14012+K04079+K10839+K09525+K10080+K07342+K06689+K07953+K04440+K14026+K01367+K04523+K09562+K01228+K04431+K01228+K04523+K08852+K14003+K14019+K10601
Synaptic vesicle cycle	ko04721	1	1	ENSGALG00000003284	K02152
Valine, leucine and isoleucine degradation	ko00280	7	56	ENSGALG00000000081;ENSGALG00000008185;ENSGALG00000014862;ENSGALG00000015375;ENSGALG00000016294;ENSGALG00000020876;ENSGALG00000051260	K03334+K00157+K01641+K01027+K01640+K00157+K00249
RIG-I-like receptor signaling pathway	ko04622	14	76	ENSGALG00000000639;ENSGALG00000006779;ENSGALG00000007625;ENSGALG00000011283;ENSGALG00000014297;ENSGALG00000015387;ENSGALG00000023821;ENSGALG00000027864;ENSGALG00000029166;ENSGALG00000029691;ENSGALG00000037854;ENSGALG00000039099;ENSGALG00000039409;ENSGALG00000044053	K12655+K12653+K02373+K12649+K09447+K08339+K12649+K04734+K05425+K02581+K00863+K04440+K04735+K12653
Glycosphingolipid biosynthesis - globo and isoglobo series	ko00603	2	15	ENSGALG00000002651;ENSGALG00000054759	K03368+K00719
Nucleotide excision repair	ko03420	8	45	ENSGALG00000005016;ENSGALG00000008703;ENSGALG00000015540;ENSGALG00000031679;ENSGALG00000033532;ENSGALG00000040087;ENSGALG00000043938;ENSGALG00000050752	K10847+K10755+K10839+K03506+K10839+K10847+K10747+K03505
Basal transcription factors	ko03022	3	40	ENSGALG00000010576;ENSGALG00000048401;ENSGALG00000049138	K03122+K03121+K03131
Galactose metabolism	ko00052	11	44	ENSGALG00000001604;ENSGALG00000002022;ENSGALG00000010094;ENSGALG00000011328;ENSGALG00000025921;ENSGALG00000033271;ENSGALG00000039394;ENSGALG00000053854;ENSGALG00000054002;ENSGALG00000054210;Gallus_gallus_newGene_12211	K12309+K07966+K07967+K12309+K12316+K00850+K15779+K00011+K01084+K00011+K12316
Insulin signaling pathway	ko04910	28	144	ENSGALG00000001289;ENSGALG00000001678;ENSGALG00000003845;ENSGALG00000004004;ENSGALG00000004959;ENSGALG00000006035;ENSGALG00000007979;ENSGALG00000008508;ENSGALG00000010335;ENSGALG00000010440;ENSGALG00000012179;ENSGALG00000012865;ENSGALG00000023193;ENSGALG00000027188;ENSGALG00000030303;ENSGALG00000031629;ENSGALG00000039099;ENSGALG00000039775;ENSGALG00000040016;ENSGALG00000040703;ENSGALG00000048064;…	K17447+K07199+K04372+K07190+K16172+K13296+K02183+K00688+K02649+K04372+K04697+K04365+K04694+K07197+K07189+K04688+K04440+K06279+K06269+K07192+K00688+K17449+K06279+K06277+K01084+K04456+K07189+K07193
Herpes simplex virus 1 infection	ko05168	59	295	ENSGALG00000000141;ENSGALG00000003855;ENSGALG00000006211;ENSGALG00000006673;ENSGALG00000007237;ENSGALG00000007625;ENSGALG00000008022;ENSGALG00000008166;ENSGALG00000009239;ENSGALG00000010335;ENSGALG00000012885;ENSGALG00000013503;ENSGALG00000013723;ENSGALG00000014297;ENSGALG00000015216;ENSGALG00000016516;ENSGALG00000016867;ENSGALG00000017357;ENSGALG00000027546;ENSGALG00000027864;ENSGALG00000029166;…	K06752+K05704+K04570+K09364+K12881+K02373+K08058+K10159+K10159+K02649+K02161+K05401+K14216+K09447+K05855+K09228+K06493+K12891+K09228+K04734+K05425+K05654+K11219+K11221+K06752+K09228+K03680+K06751+K10159+K09228+K07293+K09228+K09228+K09228+K04735+K06269+K14284+K09228+K09228+K09228+K06751+K09228+K06751+K06751+K06752+K06751+K09228+K06751+K09228+K09228+K09228+K09228+K06751+K06751+K04456+K09228+K09228+…
GABAergic synapse	ko04727	1	4	ENSGALG00000008370	K15374
Porphyrin and chlorophyll metabolism	ko00860	10	43	ENSGALG00000004196;ENSGALG00000005580;ENSGALG00000007465;ENSGALG00000008865;ENSGALG00000030773;ENSGALG00000031786;ENSGALG00000037410;ENSGALG00000043027;ENSGALG00000048857;ENSGALG00000054130	K00699+K01764+K02259+K01698+K13624+K00214+K14735+K14735+K00214+K00231
Aminoacyl-tRNA biosynthesis	ko00970	16	53	ENSGALG00000006427;ENSGALG00000007353;ENSGALG00000010097;ENSGALG00000012919;ENSGALG00000015059;ENSGALG00000015338;ENSGALG00000026809;ENSGALG00000029346;ENSGALG00000030941;ENSGALG00000035641;ENSGALG00000039385;ENSGALG00000043416;ENSGALG00000048773;ENSGALG00000050047;ENSGALG00000050995;ENSGALG00000052089	K01883+K00604+K02434+K01866+K02433+K02433+K01875+K01892+K01875+K01875+K01886+K01868+K01873+K01873+K01890+K01873
Hypertrophic cardiomyopathy	ko05410	2	10	ENSGALG00000003886;ENSGALG00000029917	K12563+K12565
Renal cell carcinoma	ko05211	1	2	ENSGALG00000010001	K09592
Caffeine metabolism	ko00232	2	5	ENSGALG00000005473;ENSGALG00000008701	K00622+K00106
Oxidative phosphorylation	ko00190	30	129	ENSGALG00000001096;ENSGALG00000001330;ENSGALG00000002207;ENSGALG00000003284;ENSGALG00000005704;ENSGALG00000006073;ENSGALG00000006469;ENSGALG00000006899;ENSGALG00000007465;ENSGALG00000009286;ENSGALG00000014121;ENSGALG00000015372;ENSGALG00000020754;ENSGALG00000027963;ENSGALG00000029172;ENSGALG00000030086;ENSGALG00000032456;ENSGALG00000032465;ENSGALG00000032595;ENSGALG00000032875;ENSGALG00000033446;…	K00420+K02128+K02152+K02152+K03964+K03955+K01544+K02140+K02259+K02128+K02264+K02129+K02153+K02272+K03968+K02128+K02261+K02125+K03958+K02134+K02265+K02146+K03963+K02133+K03941+K03946+K03935+K03882+K03879+K03942
Fc gamma R-mediated phagocytosis	ko04666	4	6	ENSGALG00000008408;ENSGALG00000032335;ENSGALG00000037726;ENSGALG00000047761	K08091+K13536+K12561+K16342
HIF-1 signaling pathway	ko04066	2	4	ENSGALG00000010001;ENSGALG00000013617	K09592+K05096
Acute myeloid leukemia	ko05221	1	1	ENSGALG00000033091	K10053
Cholinergic synapse	ko04725	1	2	ENSGALG00000003241	K04129
Gap junction	ko04540	19	96	ENSGALG00000000059;ENSGALG00000003805;ENSGALG00000003855;ENSGALG00000007447;ENSGALG00000008875;ENSGALG00000011324;ENSGALG00000013929;ENSGALG00000014071;ENSGALG00000016608;ENSGALG00000017173;ENSGALG00000030251;ENSGALG00000030613;ENSGALG00000032223;ENSGALG00000037943;ENSGALG00000037953;ENSGALG00000040260;ENSGALG00000041471;ENSGALG00000050166;ENSGALG00000052192	K07375+K07376+K05704+K07375+K05858+K07374+K04363+K04959+K08043+K12318+K08048+K05089+K08042+K19662+K07374+K07374+K07375+K04464+K07374
Pantothenate and CoA biosynthesis	ko00770	7	21	ENSGALG00000004882;ENSGALG00000005509;ENSGALG00000013993;ENSGALG00000028866;ENSGALG00000034397;ENSGALG00000037587;ENSGALG00000054059	K01922+K00207+K08069+K02318+K01513+K01513+K01513
Ubiquinone and other terpenoid-quinone biosynthesis	ko00130	2	12	ENSGALG00000023348;ENSGALG00000052348	K00457+K10106
Axon guidance	ko04360	12	39	ENSGALG00000001171;ENSGALG00000003203;ENSGALG00000006473;ENSGALG00000009048;ENSGALG00000011406;ENSGALG00000013722;ENSGALG00000018998;ENSGALG00000028685;ENSGALG00000029621;ENSGALG00000039861;ENSGALG00000043448;ENSGALG00000045312	K06842+K06840+K06820+K07520+K06845+K06840+K07521+K06841+K06840+K06821+K07520+K06842
Arginine and proline metabolism	ko00330	13	51	ENSGALG00000003614;ENSGALG00000007484;ENSGALG00000008177;ENSGALG00000012011;ENSGALG00000015977;ENSGALG00000023435;ENSGALG00000029882;ENSGALG00000031158;ENSGALG00000032836;ENSGALG00000039575;ENSGALG00000040182;ENSGALG00000042030;ENSGALG00000050508	K01583+K14454+K13240+K18384+K12259+K00613+K00286+K00819+K00274+K01611+K00542+K00472+K13242
Cellular senescence	ko04218	38	170	ENSGALG00000001143;ENSGALG00000003045;ENSGALG00000003634;ENSGALG00000004370;ENSGALG00000006503;ENSGALG00000007979;ENSGALG00000008675;ENSGALG00000010335;ENSGALG00000011695;ENSGALG00000014071;ENSGALG00000025977;ENSGALG00000028005;ENSGALG00000028318;ENSGALG00000029968;ENSGALG00000031325;ENSGALG00000032699;ENSGALG00000033129;ENSGALG00000033179;ENSGALG00000033932;ENSGALG00000035804;ENSGALG00000036642;…	K02678+K17454+K01110+K04433+K05862+K02183+K05863+K02649+K08826+K04959+K04402+K04402+K06625+K04402+K13375+K02206+K18753+K04674+K06751+K14381+K10994+K06645+K18753+K04735+K06269+K06626+K15041+K01367+K06751+K06751+K06751+K06751+K09389+K06751+K06751+K06751+K04456+K06620
Leukocyte transendothelial migration	ko04670	3	6	ENSGALG00000000847;ENSGALG00000035690;ENSGALG00000049326	K08013+K04351+K06087
PI3K-Akt signaling pathway	ko04151	3	14	ENSGALG00000003241;ENSGALG00000013617;ENSGALG00000054117	K04129+K05096+K16333
Glucagon signaling pathway	ko04922	1	4	ENSGALG00000054117	K16333
Mannose type O-glycan biosynthesis	ko00515	6	27	ENSGALG00000002022;ENSGALG00000010083;ENSGALG00000010094;ENSGALG00000012559;ENSGALG00000015075;ENSGALG00000030605	K07966+K00781+K07967+K09668+K00735+K07968
Lysine degradation	ko00310	14	76	ENSGALG00000004531;ENSGALG00000004986;ENSGALG00000006783;ENSGALG00000013642;ENSGALG00000014152;ENSGALG00000015388;ENSGALG00000031702;ENSGALG00000031839;ENSGALG00000034917;ENSGALG00000035800;ENSGALG00000046896;ENSGALG00000051771;ENSGALG00000053583;ENSGALG00000053990	K00473+K11703+K13645+K11432+K11429+K11432+K09187+K11419+K00252+K18826+K11703+K11422+K11429+K11433
Hepatitis C	ko05160	2	4	ENSGALG00000013503;ENSGALG00000049326	K05401+K06087
Longevity regulating pathway - multiple species	ko04213	1	2	ENSGALG00000025809	K03283
RNA polymerase	ko03020	5	33	ENSGALG00000011560;ENSGALG00000017681;ENSGALG00000032501;ENSGALG00000038160;ENSGALG00000052515	K03018+K03019+K03026+K02999+K03023
Glycosphingolipid biosynthesis - ganglio series	ko00604	6	18	ENSGALG00000001604;ENSGALG00000002651;ENSGALG00000005063;ENSGALG00000005298;ENSGALG00000009027;ENSGALG00000011328	K12309+K03368+K03374+K03376+K03373+K12309
Glycerophospholipid metabolism	ko00564	25	112	ENSGALG00000000557;ENSGALG00000003841;ENSGALG00000005065;ENSGALG00000005721;ENSGALG00000011221;ENSGALG00000011227;ENSGALG00000011571;ENSGALG00000012061;ENSGALG00000012185;ENSGALG00000012769;ENSGALG00000014836;ENSGALG00000014997;ENSGALG00000016959;ENSGALG00000020458;ENSGALG00000021314;ENSGALG00000029862;ENSGALG00000030512;ENSGALG00000033185;ENSGALG00000033561;ENSGALG00000033683;ENSGALG00000038110;…	K00894+K00901+K16342+K00901+K13506+K00981+K13523+K00006+K01047+K00994+K15728+K13618+K00901+K16342+K01047+K14621+K01047+K13511+K00901+K06124+K00901+K06129+K16342+K16860+K16860
Peroxisome	ko04146	15	87	ENSGALG00000002683;ENSGALG00000007132;ENSGALG00000008421;ENSGALG00000008701;ENSGALG00000016294;ENSGALG00000017291;ENSGALG00000026239;ENSGALG00000029837;ENSGALG00000030164;ENSGALG00000034434;ENSGALG00000034772;ENSGALG00000041429;ENSGALG00000043756;ENSGALG00000050229;ENSGALG00000054212	K13237+K10214+K13335+K00106+K01640+K13356+K13348+K13355+K12663+K00031+K08746+K13348+K13353+K13337+K00308
Taurine and hypotaurine metabolism	ko00430	5	11	ENSGALG00000001062;ENSGALG00000002358;ENSGALG00000006565;ENSGALG00000035850;ENSGALG00000054252	K00681+K00456+K18592+K01594+K00681
Cardiac muscle contraction	ko04260	14	85	ENSGALG00000001096;ENSGALG00000001459;ENSGALG00000002563;ENSGALG00000008593;ENSGALG00000014121;ENSGALG00000025788;ENSGALG00000027963;ENSGALG00000030112;ENSGALG00000032456;ENSGALG00000033446;ENSGALG00000034251;ENSGALG00000037744;ENSGALG00000047461;ENSGALG00000050948	K00420+K05865+K10375+K01540+K02264+K04862+K02272+K00476+K02261+K02265+K05742+K04857+K00476+K04859
beta-Alanine metabolism	ko00410	2	30	ENSGALG00000005509;ENSGALG00000015977	K00207+K12259
Glycine, serine and threonine metabolism	ko00260	13	45	ENSGALG00000002397;ENSGALG00000002855;ENSGALG00000004518;ENSGALG00000005423;ENSGALG00000012312;ENSGALG00000013069;ENSGALG00000023435;ENSGALG00000027822;ENSGALG00000032836;ENSGALG00000040182;ENSGALG00000046360;ENSGALG00000047321;ENSGALG00000052983	K01079+K00314+K00544+K00049+K00639+K01837+K00613+K01620+K00274+K00542+K00049+K00314+K00600
Citrate cycle (TCA cycle)	ko00020	5	31	ENSGALG00000014155;ENSGALG00000030466;ENSGALG00000034434;ENSGALG00000038299;ENSGALG00000053095	K00164+K01647+K00031+K00164+K01958
Phenylalanine metabolism	ko00360	4	16	ENSGALG00000000081;ENSGALG00000007484;ENSGALG00000023348;ENSGALG00000032836	K03334+K14454+K00457+K00274
Adrenergic signaling in cardiomyocytes	ko04261	21	148	ENSGALG00000001459;ENSGALG00000002563;ENSGALG00000007979;ENSGALG00000008593;ENSGALG00000008875;ENSGALG00000012885;ENSGALG00000015136;ENSGALG00000016608;ENSGALG00000025788;ENSGALG00000030251;ENSGALG00000030908;ENSGALG00000032223;ENSGALG00000033061;ENSGALG00000034251;ENSGALG00000034512;ENSGALG00000035690;ENSGALG00000037744;ENSGALG00000040016;ENSGALG00000043694;ENSGALG00000050948;ENSGALG00000054458	K05865+K10375+K02183+K01540+K05858+K02161+K11583+K08043+K04862+K08048+K05850+K08042+K04515+K05742+K11583+K04351+K04857+K06269+K04351+K04859+K04456
Adipocytokine signaling pathway	ko04920	19	74	ENSGALG00000001678;ENSGALG00000001749;ENSGALG00000004959;ENSGALG00000006758;ENSGALG00000008439;ENSGALG00000010886;ENSGALG00000010983;ENSGALG00000016600;ENSGALG00000027864;ENSGALG00000029691;ENSGALG00000034213;ENSGALG00000035017;ENSGALG00000035533;ENSGALG00000039099;ENSGALG00000039409;ENSGALG00000041470;ENSGALG00000044525;ENSGALG00000054002;ENSGALG00000054458	K07199+K15013+K16172+K07296+K06259+K07297+K05232+K05228+K04734+K02581+K05141+K07293+K07297+K04440+K04735+K07294+K05872+K01084+K04456
p53 signaling pathway	ko04115	18	82	ENSGALG00000003634;ENSGALG00000004777;ENSGALG00000005648;ENSGALG00000006211;ENSGALG00000011619;ENSGALG00000012755;ENSGALG00000012885;ENSGALG00000017204;ENSGALG00000023812;ENSGALG00000025977;ENSGALG00000028005;ENSGALG00000028318;ENSGALG00000029968;ENSGALG00000032699;ENSGALG00000035325;ENSGALG00000037603;ENSGALG00000040794;ENSGALG00000040921	K01110+K22745+K10141+K04570+K22744+K05459+K02161+K10141+K10146+K04402+K04402+K06625+K04402+K02206+K10131+K20394+K06626+K10808
Histidine metabolism	ko00340	5	25	ENSGALG00000004669;ENSGALG00000012377;ENSGALG00000023436;ENSGALG00000030487;ENSGALG00000032836	K01437+K00546+K01590+K01712+K00274
Fatty acid degradation	ko00071	6	39	ENSGALG00000001749;ENSGALG00000002891;ENSGALG00000010681;ENSGALG00000030614;ENSGALG00000034917;ENSGALG00000051260	K15013+K00255+K08766+K13951+K00252+K00249
Huntington disease	ko05016	1	6	ENSGALG00000006775	K05625
Sphingolipid signaling pathway	ko04071	2	4	ENSGALG00000008408;ENSGALG00000038838	K08091+K18953
RNA degradation	ko03018	17	73	ENSGALG00000002426;ENSGALG00000003091;ENSGALG00000004676;ENSGALG00000008094;ENSGALG00000014528;ENSGALG00000014670;ENSGALG00000031143;ENSGALG00000031512;ENSGALG00000033271;ENSGALG00000034316;ENSGALG00000035499;ENSGALG00000039917;ENSGALG00000041547;ENSGALG00000042641;ENSGALG00000051415;Gallus_gallus_newGene_10603;Gallus_gallus_newGene_2471	K03681+K01148+K14443+K04077+K01689+K12600+K12584+K12571+K00850+K12603+K12599+K07573+K12610+K12617+K12584+K12587+K14443
Apelin signaling pathway	ko04371	28	133	ENSGALG00000000244;ENSGALG00000000608;ENSGALG00000001678;ENSGALG00000003709;ENSGALG00000003939;ENSGALG00000006035;ENSGALG00000006343;ENSGALG00000007979;ENSGALG00000008177;ENSGALG00000008875;ENSGALG00000014071;ENSGALG00000014645;ENSGALG00000014723;ENSGALG00000016608;ENSGALG00000023541;ENSGALG00000030251;ENSGALG00000031629;ENSGALG00000032223;ENSGALG00000033179;ENSGALG00000034251;ENSGALG00000034756;…	K05869+K05689+K07199+K01343+K17845+K13296+K12313+K02183+K13240+K05858+K04959+K04454+K08341+K08043+K04718+K08048+K04688+K08042+K04674+K05742+K06827+K09261+K12313+K04174+K13242+K11406+K05225+K04456
Biosynthesis of amino acids	ko01230	22	71	ENSGALG00000001750;ENSGALG00000002397;ENSGALG00000002558;ENSGALG00000002944;ENSGALG00000007484;ENSGALG00000008518;ENSGALG00000009748;ENSGALG00000014464;ENSGALG00000014528;ENSGALG00000015960;ENSGALG00000026077;ENSGALG00000027822;ENSGALG00000029882;ENSGALG00000030466;ENSGALG00000033271;ENSGALG00000034434;ENSGALG00000042984;ENSGALG00000043754;ENSGALG00000052983;ENSGALG00000053095;ENSGALG00000054542;…	K00789+K01079+K01755+K01948+K14454+K01915+K01953+K00548+K01689+K01807+K01623+K01620+K00286+K01647+K00850+K00031+K14677+K01915+K00600+K01958+K00789+K00948
Longevity regulating pathway - worm	ko04212	1	1	ENSGALG00000003458	K08269
Amino sugar and nucleotide sugar metabolism	ko00520	10	55	ENSGALG00000002725;ENSGALG00000009234;ENSGALG00000029296;ENSGALG00000031525;ENSGALG00000039394;ENSGALG00000040594;ENSGALG00000041993;ENSGALG00000047215;ENSGALG00000047977;ENSGALG00000052976	K00972+K01443+K01809+K02377+K15779+K02564+K00012+K05305+K01097+K00884
Spliceosome	ko03040	14	133	ENSGALG00000006457;ENSGALG00000006512;ENSGALG00000007170;ENSGALG00000007237;ENSGALG00000017357;ENSGALG00000025809;ENSGALG00000028409;ENSGALG00000032219;ENSGALG00000032307;ENSGALG00000039901;ENSGALG00000041334;ENSGALG00000048069;ENSGALG00000049780;ENSGALG00000052748	K12885+K03283+K11092+K12881+K12891+K03283+K11099+K13098+K12858+K12838+K11087+K12876+K12854+K12837
Insulin secretion	ko04911	2	2	ENSGALG00000001849;ENSGALG00000035690	K16882+K04351
MicroRNAs in cancer	ko05206	4	10	ENSGALG00000014537;ENSGALG00000036829;ENSGALG00000037726;ENSGALG00000038951	K17460+K17461+K12561+K09850
DNA replication	ko03030	8	35	ENSGALG00000008703;ENSGALG00000030099;ENSGALG00000031679;ENSGALG00000041973;ENSGALG00000043938;ENSGALG00000047031;ENSGALG00000050752;ENSGALG00000052002	K10755+K02321+K03506+K02684+K10747+K02321+K03505+K10743
Arachidonic acid metabolism	ko00590	16	63	ENSGALG00000001314;ENSGALG00000005065;ENSGALG00000006565;ENSGALG00000010633;ENSGALG00000012185;ENSGALG00000020458;ENSGALG00000021314;ENSGALG00000026704;ENSGALG00000027908;ENSGALG00000028204;ENSGALG00000029862;ENSGALG00000030512;ENSGALG00000030886;ENSGALG00000033635;ENSGALG00000046708;ENSGALG00000047761	K00509+K16342+K18592+K00432+K01047+K16342+K01047+K00432+K07422+K00432+K14621+K01047+K01830+K11987+K15729+K16342
Hepatocellular carcinoma	ko05225	1	6	ENSGALG00000052924	K22198
Oocyte meiosis	ko04114	19	115	ENSGALG00000006110;ENSGALG00000007979;ENSGALG00000008318;ENSGALG00000012755;ENSGALG00000014071;ENSGALG00000016406;ENSGALG00000016608;ENSGALG00000030251;ENSGALG00000032223;ENSGALG00000032699;ENSGALG00000033061;ENSGALG00000040016;ENSGALG00000040794;ENSGALG00000041923;ENSGALG00000048020;ENSGALG00000049911;ENSGALG00000052592;ENSGALG00000053517;Gallus_gallus_newGene_5420	K06631+K02183+K08836+K05459+K04959+K04373+K08043+K08048+K08042+K02206+K04515+K06269+K06626+K02365+K13055+K03358+K13728+K03359+K02602
Long-term depression	ko04730	1	3	ENSGALG00000047761	K16342
Legionellosis	ko05134	1	2	ENSGALG00000051870	K03233
Inflammatory mediator regulation of TRP channels	ko04750	3	6	ENSGALG00000018803;ENSGALG00000040016;ENSGALG00000047761	K04831+K06269+K16342
Sphingolipid metabolism	ko00600	13	58	ENSGALG00000001592;ENSGALG00000001604;ENSGALG00000003160;ENSGALG00000004747;ENSGALG00000010593;ENSGALG00000011328;ENSGALG00000012018;ENSGALG00000015151;ENSGALG00000023541;ENSGALG00000028960;ENSGALG00000033245;ENSGALG00000036106;ENSGALG00000049491	K01441+K12309+K04710+K12382+K01202+K12309+K04628+K07553+K04718+K12357+K12351+K12350+K01201
Vitamin B6 metabolism	ko00750	3	10	ENSGALG00000008185;ENSGALG00000020876;ENSGALG00000036683	K00157+K00157+K00275
Biotin metabolism	ko00780	2	4	ENSGALG00000011216;ENSGALG00000016047	K01435+K01942
Cytosolic DNA-sensing pathway	ko04623	9	55	ENSGALG00000014297;ENSGALG00000017681;ENSGALG00000027864;ENSGALG00000029691;ENSGALG00000032501;ENSGALG00000034478;ENSGALG00000039409;ENSGALG00000052515;Gallus_gallus_newGene_3754	K09447+K03019+K04734+K02581+K03026+K12964+K04735+K03023+K17834
Base excision repair	ko03410	13	38	ENSGALG00000001586;ENSGALG00000005617;ENSGALG00000010226;ENSGALG00000017493;ENSGALG00000020747;ENSGALG00000028294;ENSGALG00000031679;ENSGALG00000043938;ENSGALG00000050752;ENSGALG00000053068;ENSGALG00000054505;Gallus_gallus_newGene_1824;Gallus_gallus_newGene_8989	K10567+K10773+K03575+K10803+K10801+K10798+K03506+K10747+K03505+K10800+K10803+K10798+K10569
Oxytocin signaling pathway	ko04921	2	9	ENSGALG00000040016;ENSGALG00000047761	K06269+K16342
Progesterone-mediated oocyte maturation	ko04914	19	88	ENSGALG00000006035;ENSGALG00000006110;ENSGALG00000010335;ENSGALG00000012755;ENSGALG00000012865;ENSGALG00000016406;ENSGALG00000016608;ENSGALG00000030251;ENSGALG00000032223;ENSGALG00000032699;ENSGALG00000033212;ENSGALG00000038469;ENSGALG00000039099;ENSGALG00000049911;ENSGALG00000052592;ENSGALG00000053517;ENSGALG00000054336;ENSGALG00000054458;Gallus_gallus_newGene_5420	K13296+K06631+K02649+K05459+K04365+K04373+K08043+K08048+K08042+K02206+K04079+K06645+K04440+K03358+K13728+K03359+K05866+K04456+K02602
Arrhythmogenic right ventricular cardiomyopathy	ko05412	3	10	ENSGALG00000003886;ENSGALG00000012913;ENSGALG00000029917	K12563+K12642+K12565
Alzheimer disease	ko05010	2	8	ENSGALG00000003241;ENSGALG00000017235	K04129+K21423
Fanconi anemia pathway	ko03460	13	61	ENSGALG00000002055;ENSGALG00000002276;ENSGALG00000002561;ENSGALG00000003660;ENSGALG00000003720;ENSGALG00000006456;ENSGALG00000007155;ENSGALG00000009297;ENSGALG00000028015;ENSGALG00000042215;ENSGALG00000054746;Gallus_gallus_newGene_4539;Gallus_gallus_newGene_8654	K06054+K10883+K10892+K10893+K10891+K10890+K15365+K11137+K06054+K10993+K10993+K08991+K02350
Ovarian steroidogenesis	ko04913	1	3	ENSGALG00000047761	K16342
MAPK signaling pathway	ko04010	84	306	ENSGALG00000001840;ENSGALG00000001926;ENSGALG00000003833;ENSGALG00000003845;ENSGALG00000004370;ENSGALG00000005065;ENSGALG00000005653;ENSGALG00000005725;ENSGALG00000005884;ENSGALG00000006512;ENSGALG00000006647;ENSGALG00000008262;ENSGALG00000008970;ENSGALG00000010290;ENSGALG00000010440;ENSGALG00000010866;ENSGALG00000010870;ENSGALG00000011419;ENSGALG00000011917;ENSGALG00000012755;ENSGALG00000012865;…	K05121+K04455+K04852+K04372+K04433+K16342+K04469+K05090+K04421+K03283+K04459+K04349+K04407+K05448+K04372+K09782+K04448+K04459+K04457+K05459+K04365+K05096+K05098+K04363+K04454+K12326+K04373+K16342+K08774+K04862+K04402+K04402+K04358+K05095+K04402+K05465+K05089+K04425+K04434+K13375+K05083+K04423+K04378+K04453+K04462+K04674+K05084+K04423+K05453+K05466+K04857+K19662+K05462+K04440+K04735+K05103+K21278+…
Biosynthesis of unsaturated fatty acids	ko01040	5	34	ENSGALG00000005739;ENSGALG00000007481;ENSGALG00000016314;ENSGALG00000028142;ENSGALG00000046931	K00507+K10703+K10244+K10703+K01068
NOD-like receptor signaling pathway	ko04621	36	166	ENSGALG00000002786;ENSGALG00000003527;ENSGALG00000003863;ENSGALG00000005969;ENSGALG00000006211;ENSGALG00000006252;ENSGALG00000006503;ENSGALG00000006779;ENSGALG00000007625;ENSGALG00000008875;ENSGALG00000010870;ENSGALG00000012885;ENSGALG00000013723;ENSGALG00000014071;ENSGALG00000014297;ENSGALG00000014723;ENSGALG00000015387;ENSGALG00000016261;ENSGALG00000016284;ENSGALG00000026152;ENSGALG00000027864;…	K12804+K20910+K05220+K20909+K04570+K23691+K05862+K12653+K02373+K05858+K04448+K02161+K14216+K04959+K09447+K08341+K08339+K21421+K12793+K20899+K04734+K08009+K02581+K11219+K20909+K11221+K04079+K11974+K08727+K04440+K04735+K15041+K12800+K12653+K20910+K10630
Ascorbate and aldarate metabolism	ko00053	2	13	ENSGALG00000004196;ENSGALG00000041993	K00699+K00012
Chronic myeloid leukemia	ko05220	1	2	ENSGALG00000008408	K08091
Amoebiasis	ko05146	1	3	ENSGALG00000040644	K03999
Butanoate metabolism	ko00650	4	31	ENSGALG00000012338;ENSGALG00000014862;ENSGALG00000015375;ENSGALG00000016294	K00019+K01641+K01027+K01640
Necroptosis	ko04217	41	153	ENSGALG00000003282;ENSGALG00000005065;ENSGALG00000006503;ENSGALG00000007625;ENSGALG00000008240;ENSGALG00000008508;ENSGALG00000008518;ENSGALG00000008675;ENSGALG00000010536;ENSGALG00000012885;ENSGALG00000013503;ENSGALG00000016261;ENSGALG00000020458;ENSGALG00000026449;ENSGALG00000027482;ENSGALG00000030599;ENSGALG00000030661;ENSGALG00000031571;ENSGALG00000033061;ENSGALG00000033212;ENSGALG00000033447;…	K11224+K16342+K05862+K02373+K04724+K00688+K01915+K05863+K20703+K02161+K05401+K21421+K16342+K11251+K12196+K11219+K11221+K11251+K04515+K04079+K11251+K11974+K14381+K12350+K04440+K12196+K15041+K01367+K12194+K01915+K12800+K11251+K16342+K00688+K17595+K10630+K11225+K11251+K21634+K11251+K11251
Glycosaminoglycan degradation	ko00531	8	23	ENSGALG00000000785;ENSGALG00000001604;ENSGALG00000002138;ENSGALG00000007508;ENSGALG00000009154;ENSGALG00000011328;ENSGALG00000029000;ENSGALG00000032610	K01197+K12309+K01197+K07965+K01136+K12309+K01197+K01205
Phototransduction	ko04744	1	26	ENSGALG00000007979	K02183
Complement and coagulation cascades	ko04610	4	14	ENSGALG00000012802;ENSGALG00000015409;ENSGALG00000029298;ENSGALG00000040644	K03917+K03908+K03902+K03999
Yersinia infection	ko05135	2	8	ENSGALG00000002113;ENSGALG00000003792	K07361+K17698
Phosphatidylinositol signaling system	ko04070	26	107	ENSGALG00000003634;ENSGALG00000003841;ENSGALG00000005721;ENSGALG00000005805;ENSGALG00000006143;ENSGALG00000007979;ENSGALG00000008875;ENSGALG00000009068;ENSGALG00000009096;ENSGALG00000009880;ENSGALG00000010335;ENSGALG00000011227;ENSGALG00000013117;ENSGALG00000014071;ENSGALG00000016959;ENSGALG00000024034;ENSGALG00000029012;ENSGALG00000033507;ENSGALG00000033561;ENSGALG00000036021;ENSGALG00000037043;…	K01110+K00901+K00901+K05857+K13711+K02183+K05858+K00911+K01108+K01109+K02649+K00981+K00923+K04959+K00901+K19801+K01099+K05859+K00901+K18083+K00923+K19662+K00901+K05860+K05857+K01107
Tight junction	ko04530	34	183	ENSGALG00000000748;ENSGALG00000001214;ENSGALG00000001678;ENSGALG00000003855;ENSGALG00000004070;ENSGALG00000004294;ENSGALG00000005846;ENSGALG00000007650;ENSGALG00000009355;ENSGALG00000010870;ENSGALG00000011324;ENSGALG00000011329;ENSGALG00000011994;ENSGALG00000014408;ENSGALG00000014819;ENSGALG00000015109;ENSGALG00000015746;ENSGALG00000022557;ENSGALG00000028567;ENSGALG00000030270;ENSGALG00000031355;…	K06097+K06093+K07199+K05704+K21068+K21110+K06095+K13365+K06087+K04448+K07374+K05702+K21112+K06094+K20479+K06098+K06735+K06087+K12755+K06448+K13305+K05083+K07374+K04440+K06106+K07374+K12075+K06091+K06109+K05747+K04431+K06087+K07374+K12791
Tyrosine metabolism	ko00350	10	43	ENSGALG00000000081;ENSGALG00000007484;ENSGALG00000008185;ENSGALG00000017237;ENSGALG00000020876;ENSGALG00000023348;ENSGALG00000030614;ENSGALG00000032836;ENSGALG00000033356;ENSGALG00000035375	K03334+K14454+K00157+K00505+K00157+K00457+K13951+K00274+K01557+K00545
Drug metabolism - other enzymes	ko00983	16	66	ENSGALG00000004196;ENSGALG00000005473;ENSGALG00000005509;ENSGALG00000008701;ENSGALG00000013073;ENSGALG00000015230;ENSGALG00000016325;ENSGALG00000032922;ENSGALG00000033320;ENSGALG00000037051;ENSGALG00000040921;ENSGALG00000042005;ENSGALG00000045427;ENSGALG00000048343;ENSGALG00000050831;ENSGALG00000054822	K00699+K00622+K00207+K00106+K00757+K00940+K00799+K00799+K00758+K00758+K10808+K00876+K00757+K01044+K01044+K01044
Glycosaminoglycan biosynthesis - chondroitin sulfate / dermatan sulfate	ko00532	6	24	ENSGALG00000007702;ENSGALG00000009704;ENSGALG00000030607;ENSGALG00000031375;ENSGALG00000032915;ENSGALG00000042505	K00771+K08106+K01017+K04743+K00747+K01794
Adherens junction	ko04520	19	84	ENSGALG00000000273;ENSGALG00000000608;ENSGALG00000003855;ENSGALG00000008883;ENSGALG00000010049;ENSGALG00000011329;ENSGALG00000014561;ENSGALG00000016363;ENSGALG00000016920;ENSGALG00000017103;ENSGALG00000027853;ENSGALG00000030902;ENSGALG00000031529;ENSGALG00000032656;ENSGALG00000033179;ENSGALG00000042538;ENSGALG00000046995;ENSGALG00000048926;Gallus_gallus_newGene_1206	K08889+K05689+K05704+K04491+K05694+K05702+K05697+K14394+K06084+K06083+K05691+K05706+K05083+K04490+K04674+K05627+K06593+K05747+K23612
Shigellosis	ko05131	2	2	ENSGALG00000004496;ENSGALG00000012076	K23829+K23826
Cholesterol metabolism	ko04979	1	5	ENSGALG00000015612	K22290
Fatty acid metabolism	ko01212	11	63	ENSGALG00000001749;ENSGALG00000002891;ENSGALG00000005739;ENSGALG00000007481;ENSGALG00000007961;ENSGALG00000010681;ENSGALG00000016314;ENSGALG00000028142;ENSGALG00000032763;ENSGALG00000048013;ENSGALG00000051260	K15013+K00255+K00507+K10703+K22540+K08766+K10244+K10703+K07512+K22540+K00249
Mucin type O-glycan biosynthesis	ko00512	5	31	ENSGALG00000002242;ENSGALG00000002651;ENSGALG00000006233;ENSGALG00000013197;ENSGALG00000015166	K00710+K03368+K00710+K00710+K00727
Vitamin digestion and absorption	ko04977	1	5	ENSGALG00000031546	K14615
Influenza A	ko05164	28	164	ENSGALG00000000141;ENSGALG00000006402;ENSGALG00000006503;ENSGALG00000006779;ENSGALG00000007171;ENSGALG00000007625;ENSGALG00000008675;ENSGALG00000010335;ENSGALG00000013503;ENSGALG00000014297;ENSGALG00000016590;ENSGALG00000023364;ENSGALG00000027864;ENSGALG00000029476;ENSGALG00000029691;ENSGALG00000030599;ENSGALG00000030661;ENSGALG00000030940;ENSGALG00000037802;ENSGALG00000037943;ENSGALG00000039409;…	K06752+K05404+K05862+K12653+K08060+K02373+K05863+K02649+K05401+K09447+K05404+K14404+K04734+K14290+K02581+K11219+K11221+K06752+K07904+K19662+K04735+K14284+K12653+K15047+K08060+K06752+K14396+K04456
Glycolysis / Gluconeogenesis	ko00010	7	62	ENSGALG00000013069;ENSGALG00000014528;ENSGALG00000026077;ENSGALG00000030614;ENSGALG00000033271;ENSGALG00000039394;ENSGALG00000054002	K01837+K01689+K01623+K13951+K00850+K15779+K01084
Nicotinate and nicotinamide metabolism	ko00760	12	47	ENSGALG00000006608;ENSGALG00000008185;ENSGALG00000012692;ENSGALG00000012695;ENSGALG00000014508;ENSGALG00000014509;ENSGALG00000015833;ENSGALG00000020876;ENSGALG00000025751;ENSGALG00000034397;ENSGALG00000037587;ENSGALG00000054059	K01081+K00157+K11415+K11415+K01242+K18152+K19970+K00157+K10524+K01513+K01513+K01513
Glyoxylate and dicarboxylate metabolism	ko00630	9	40	ENSGALG00000000109;ENSGALG00000005423;ENSGALG00000005888;ENSGALG00000008518;ENSGALG00000030466;ENSGALG00000033943;ENSGALG00000043754;ENSGALG00000046360;ENSGALG00000052983	K01432+K00049+K19269+K01915+K01647+K01816+K01915+K00049+K00600
NF-kappa B signaling pathway	ko04064	2	4	ENSGALG00000004398;ENSGALG00000006973	K07367+K07371
Drug metabolism - cytochrome P450	ko00982	8	36	ENSGALG00000004196;ENSGALG00000008185;ENSGALG00000016325;ENSGALG00000020876;ENSGALG00000030614;ENSGALG00000032836;ENSGALG00000032922;ENSGALG00000040573	K00699+K00157+K00799+K00157+K13951+K00274+K00799+K00485
Transcriptional misregulation in cancer	ko05202	4	14	ENSGALG00000007641;ENSGALG00000013617;ENSGALG00000029892;ENSGALG00000033091	K15617+K05096+K15612+K10053
Phenylalanine, tyrosine and tryptophan biosynthesis	ko00400	2	5	ENSGALG00000000081;ENSGALG00000007484	K03334+K14454
Cytokine-cytokine receptor interaction	ko04060	55	254	ENSGALG00000003446;ENSGALG00000003747;ENSGALG00000005725;ENSGALG00000005848;ENSGALG00000005985;ENSGALG00000006106;ENSGALG00000006346;ENSGALG00000006412;ENSGALG00000007015;ENSGALG00000009870;ENSGALG00000012444;ENSGALG00000013169;ENSGALG00000013869;ENSGALG00000014716;ENSGALG00000015235;ENSGALG00000016293;ENSGALG00000016693;ENSGALG00000024122;ENSGALG00000026207;ENSGALG00000026499;ENSGALG00000026663;…	K05081+K05057+K05090+K05056+K22674+K05143+K10033+K03161+K03160+K05433+K04670+K05137+K05136+K05060+K05507+K04663+K05066+K05150+K05420+K05160+K05508+K05059+K05491+K05425+K21283+K13567+K05055+K22630+K05163+K13375+K05168+K04674+K05453+K05141+K12964+K04667+K04182+K20012+K05480+K05050+K04180+K04675+K16622+K13568+K04186+K05421+K02583+K05057+K05408+K04180+K05504+K04672+K05168+K05426+K05082
Mitophagy - animal	ko04137	17	66	ENSGALG00000002497;ENSGALG00000003045;ENSGALG00000003855;ENSGALG00000006211;ENSGALG00000010870;ENSGALG00000011649;ENSGALG00000013818;ENSGALG00000014723;ENSGALG00000015387;ENSGALG00000029856;ENSGALG00000035487;ENSGALG00000035804;ENSGALG00000037601;ENSGALG00000037716;ENSGALG00000039099;ENSGALG00000039409;ENSGALG00000039878	K07871+K17454+K05704+K04570+K04448+K17907+K21361+K08341+K08339+K17771+K04684+K14381+K19945+K02927+K04440+K04735+K15590
Antigen processing and presentation	ko04612	1	4	ENSGALG00000049356	K08060
Regulation of actin cytoskeleton	ko04810	52	231	ENSGALG00000001076;ENSGALG00000002121;ENSGALG00000002646;ENSGALG00000002655;ENSGALG00000003241;ENSGALG00000003578;ENSGALG00000003855;ENSGALG00000004121;ENSGALG00000007511;ENSGALG00000008007;ENSGALG00000008747;ENSGALG00000010027;ENSGALG00000010335;ENSGALG00000011080;ENSGALG00000011141;ENSGALG00000012865;ENSGALG00000013929;ENSGALG00000014903;ENSGALG00000016867;ENSGALG00000020386;ENSGALG00000021572;…	K05743+K05729+K06476+K06487+K04129+K05717+K05704+K04275+K06464+K06587+K06584+K05765+K02649+K03916+K06589+K04365+K04363+K06481+K06493+K03915+K05766+K05737+K05764+K04358+K05095+K12755+K06585+K05089+K05734+K05757+K06482+K06485+K05742+K06583+K05730+K06269+K06483+K04358+K05766+K05627+K05726+K05726+K17457+K06476+K06586+K05767+K04346+K06586+K05726+K05760+K05741+K23612
Mismatch repair	ko03430	3	21	ENSGALG00000008703;ENSGALG00000043938;ENSGALG00000050752	K10755+K10747+K03505
Proteasome	ko03050	3	40	ENSGALG00000017090;ENSGALG00000045788;Gallus_gallus_newGene_4365	K11599+K02738+K03031
Phagosome	ko04145	54	194	ENSGALG00000000059;ENSGALG00000000141;ENSGALG00000001189;ENSGALG00000002207;ENSGALG00000002655;ENSGALG00000002843;ENSGALG00000003284;ENSGALG00000005241;ENSGALG00000005966;ENSGALG00000007447;ENSGALG00000007511;ENSGALG00000008166;ENSGALG00000008177;ENSGALG00000008439;ENSGALG00000008629;ENSGALG00000008638;ENSGALG00000009239;ENSGALG00000009722;ENSGALG00000011200;ENSGALG00000011280;ENSGALG00000011324;…	K07375+K06752+K08011+K02152+K06487+K13883+K02152+K10416+K10956+K07375+K06464+K10159+K13240+K06259+K06560+K06560+K10159+K10415+K04659+K12478+K07374+K13884+K01365+K08492+K06481+K10062+K21421+K06558+K06493+K02153+K06560+K08009+K05654+K06752+K06856+K06751+K02146+K10159+K07342+K07374+K08012+K07374+K07375+K06751+K06856+K10066+K06751+K06751+K06752+K06751+K07374+K06751+K06751+K06751
Glycerolipid metabolism	ko00561	13	92	ENSGALG00000003841;ENSGALG00000005721;ENSGALG00000011221;ENSGALG00000011571;ENSGALG00000014836;ENSGALG00000015425;ENSGALG00000016959;ENSGALG00000033561;ENSGALG00000037854;ENSGALG00000038110;ENSGALG00000053854;ENSGALG00000054210;Gallus_gallus_newGene_7883	K00901+K00901+K13506+K13523+K15728+K01059+K00901+K00901+K00863+K00901+K00011+K00011+K00864
Glutathione metabolism	ko00480	14	50	ENSGALG00000001062;ENSGALG00000006565;ENSGALG00000008182;ENSGALG00000010633;ENSGALG00000016313;ENSGALG00000016325;ENSGALG00000026704;ENSGALG00000028204;ENSGALG00000032922;ENSGALG00000033857;ENSGALG00000034434;ENSGALG00000040921;ENSGALG00000054252;Gallus_gallus_newGene_5245	K00681+K18592+K07232+K00432+K11204+K00799+K00432+K00432+K00799+K20838+K00031+K10808+K00681+K00036
Platelet activation	ko04611	4	12	ENSGALG00000002113;ENSGALG00000040016;ENSGALG00000047761;ENSGALG00000048236	K07361+K06269+K16342+K17084
Autophagy - animal	ko04140	31	151	ENSGALG00000000994;ENSGALG00000002959;ENSGALG00000003458;ENSGALG00000003634;ENSGALG00000004350;ENSGALG00000004959;ENSGALG00000006211;ENSGALG00000006298;ENSGALG00000008240;ENSGALG00000010335;ENSGALG00000011649;ENSGALG00000012610;ENSGALG00000012885;ENSGALG00000013462;ENSGALG00000014723;ENSGALG00000015204;ENSGALG00000015259;ENSGALG00000015387;ENSGALG00000016988;ENSGALG00000017047;ENSGALG00000017715;…	K07925+K21246+K08269+K01110+K23610+K16172+K04570+K08342+K04724+K02649+K17907+K01365+K02161+K08491+K08341+K08343+K17589+K08339+K19330+K21245+K01363+K04688+K14381+K04440+K08509+K08270+K19730+K17606+K17603+K04456+K08852
cAMP signaling pathway	ko04024	3	7	ENSGALG00000003241;ENSGALG00000035690;ENSGALG00000040016	K04129+K04351+K06269
Small cell lung cancer	ko05222	2	3	ENSGALG00000003987;ENSGALG00000028664	K09848+K02219
C-type lectin receptor signaling pathway	ko04625	21	97	ENSGALG00000003855;ENSGALG00000005653;ENSGALG00000007979;ENSGALG00000010129;ENSGALG00000010335;ENSGALG00000010870;ENSGALG00000014071;ENSGALG00000015216;ENSGALG00000027864;ENSGALG00000029166;ENSGALG00000030661;ENSGALG00000033507;ENSGALG00000033635;ENSGALG00000035017;ENSGALG00000037437;ENSGALG00000039099;ENSGALG00000039409;ENSGALG00000040971;ENSGALG00000043831;ENSGALG00000054458;Gallus_gallus_newGe…	K05704+K04469+K02183+K08862+K02649+K04448+K04959+K05855+K04734+K05425+K11221+K05859+K11987+K07293+K12497+K04440+K04735+K12496+K12800+K04456+K05426
Phosphonate and phosphinate metabolism	ko00440	1	7	ENSGALG00000012769	K00994
ErbB signaling pathway	ko04012	24	89	ENSGALG00000001289;ENSGALG00000002952;ENSGALG00000003282;ENSGALG00000003855;ENSGALG00000010335;ENSGALG00000010866;ENSGALG00000010870;ENSGALG00000012865;ENSGALG00000024024;ENSGALG00000028318;ENSGALG00000028608;ENSGALG00000031328;ENSGALG00000031529;ENSGALG00000031629;ENSGALG00000033061;ENSGALG00000033507;ENSGALG00000033510;ENSGALG00000037943;ENSGALG00000039099;ENSGALG00000039775;ENSGALG00000048077;…	K17447+K05458+K11224+K05704+K02649+K09782+K04448+K04365+K08774+K06625+K09783+K05734+K05083+K04688+K04515+K05859+K05084+K19662+K04440+K06279+K17449+K04431+K06279+K04456
TGF-beta signaling pathway	ko04350	27	108	ENSGALG00000002955;ENSGALG00000004960;ENSGALG00000009205;ENSGALG00000011274;ENSGALG00000012444;ENSGALG00000016293;ENSGALG00000024081;ENSGALG00000025898;ENSGALG00000029301;ENSGALG00000029599;ENSGALG00000031325;ENSGALG00000031629;ENSGALG00000033179;ENSGALG00000034067;ENSGALG00000034616;ENSGALG00000034661;ENSGALG00000035487;ENSGALG00000035901;ENSGALG00000037160;ENSGALG00000037301;ENSGALG00000038984;…	K23377+K06825+K04658+K04660+K04670+K04663+K19553+K04677+K21283+K13567+K13375+K04688+K04674+K08121+K04667+K04680+K04684+K20012+K19631+K04675+K16622+K23096+K17695+K04658+K19558+K13568+K04672
N-Glycan biosynthesis	ko00510	18	63	ENSGALG00000002022;ENSGALG00000004393;ENSGALG00000008503;ENSGALG00000009830;ENSGALG00000010094;ENSGALG00000010221;ENSGALG00000010976;ENSGALG00000012187;ENSGALG00000016803;ENSGALG00000025792;ENSGALG00000030605;ENSGALG00000030780;ENSGALG00000031212;ENSGALG00000033790;ENSGALG00000036443;ENSGALG00000046858;ENSGALG00000049949;ENSGALG00000052286	K07966+K05546+K03845+K00738+K07967+K01231+K00744+K00744+K00779+K03843+K07968+K00738+K00736+K01231+K00717+K01228+K01228+K00726
Various types of N-glycan biosynthesis	ko00513	15	55	ENSGALG00000002022;ENSGALG00000008503;ENSGALG00000009830;ENSGALG00000010083;ENSGALG00000010094;ENSGALG00000010221;ENSGALG00000012988;ENSGALG00000025792;ENSGALG00000030605;ENSGALG00000030780;ENSGALG00000031212;ENSGALG00000033790;ENSGALG00000036443;ENSGALG00000052286;Gallus_gallus_newGene_5649	K07966+K03845+K00738+K00781+K07967+K01231+K09656+K03843+K07968+K00738+K00736+K01231+K00717+K00726+K09657
Terpenoid backbone biosynthesis	ko00900	4	24	ENSGALG00000014862;ENSGALG00000014899;ENSGALG00000038143;ENSGALG00000042309	K01641+K19177+K05954+K05954
alpha-Linolenic acid metabolism	ko00592	7	33	ENSGALG00000005065;ENSGALG00000012185;ENSGALG00000020458;ENSGALG00000021314;ENSGALG00000029862;ENSGALG00000030512;ENSGALG00000047761	K16342+K01047+K16342+K01047+K14621+K01047+K16342
mTOR signaling pathway	ko04150	33	171	ENSGALG00000000839;ENSGALG00000002207;ENSGALG00000002525;ENSGALG00000003284;ENSGALG00000003458;ENSGALG00000003634;ENSGALG00000004959;ENSGALG00000005891;ENSGALG00000006791;ENSGALG00000008373;ENSGALG00000008414;ENSGALG00000009064;ENSGALG00000009297;ENSGALG00000010335;ENSGALG00000011358;ENSGALG00000012755;ENSGALG00000012865;ENSGALG00000013100;ENSGALG00000014836;ENSGALG00000016406;ENSGALG00000028069;…	K01384+K02152+K03099+K02152+K08269+K01110+K16172+K03068+K20403+K17532+K02353+K02432+K11137+K02649+K00445+K05459+K04365+K20064+K15728+K04373+K01558+K02235+K04688+K02432+K00714+K20394+K19662+K08270+K02842+K20403+K20398+K04456+K02375
Sulfur relay system	ko04122	4	12	ENSGALG00000004971;ENSGALG00000007284;ENSGALG00000032619;ENSGALG00000048467	K12161+K14168+K14168+K14168
Arginine biosynthesis	ko00220	8	18	ENSGALG00000002558;ENSGALG00000002944;ENSGALG00000007484;ENSGALG00000008177;ENSGALG00000008518;ENSGALG00000042984;ENSGALG00000043754;ENSGALG00000050508	K01755+K01948+K14454+K13240+K01915+K14677+K01915+K13242
Focal adhesion	ko04510	69	237	ENSGALG00000001289;ENSGALG00000002646;ENSGALG00000002655;ENSGALG00000003578;ENSGALG00000003589;ENSGALG00000003634;ENSGALG00000003636;ENSGALG00000003855;ENSGALG00000003923;ENSGALG00000004538;ENSGALG00000005438;ENSGALG00000006802;ENSGALG00000008007;ENSGALG00000008193;ENSGALG00000008262;ENSGALG00000008747;ENSGALG00000010290;ENSGALG00000010335;ENSGALG00000010870;ENSGALG00000011141;ENSGALG00000011200;…	K17447+K06476+K06487+K05717+K06251+K01110+K06273+K05704+K06238+K06252+K06275+K06243+K06587+K06249+K04349+K06584+K05448+K02649+K04448+K06589+K04659+K05459+K04365+K02161+K05096+K05098+K04363+K06275+K05637+K06481+K06241+K06493+K03900+K12755+K06585+K05089+K05734+K05083+K06482+K06485+K06583+K19662+K04440+K05730+K06279+K06269+K06483+K05726+K05726+K17457+K16859+K06476+K06240+K17449+K06586+K06586+K05726+…
Dopaminergic synapse	ko04728	2	5	ENSGALG00000028602;ENSGALG00000040016	K15493+K06269
Wnt signaling pathway	ko04310	51	184	ENSGALG00000000839;ENSGALG00000001028;ENSGALG00000001946;ENSGALG00000002763;ENSGALG00000003767;ENSGALG00000005551;ENSGALG00000005891;ENSGALG00000007689;ENSGALG00000008120;ENSGALG00000008414;ENSGALG00000008875;ENSGALG00000008883;ENSGALG00000009064;ENSGALG00000009241;ENSGALG00000009738;ENSGALG00000010055;ENSGALG00000010163;ENSGALG00000010870;ENSGALG00000011358;ENSGALG00000012362;ENSGALG00000015208;…	K01384+K15694+K19471+K02185+K03213+K02165+K03068+K04499+K04497+K02353+K05858+K04491+K02432+K02176+K04496+K04512+K04308+K04448+K00445+K04512+K05123+K04512+K23099+K01558+K04511+K23097+K22471+K04510+K02235+K02185+K04490+K04495+K04515+K04497+K02432+K16834+K00714+K19662+K04440+K15694+K02842+K04497+K23098+K00181+K03096+K04494+K03344+K04494+K04495+K04494+K02375
Cell adhesion molecules	ko04514	47	187	ENSGALG00000000141;ENSGALG00000000608;ENSGALG00000001177;ENSGALG00000002192;ENSGALG00000002655;ENSGALG00000003123;ENSGALG00000005257;ENSGALG00000005553;ENSGALG00000006412;ENSGALG00000007015;ENSGALG00000007511;ENSGALG00000007948;ENSGALG00000008747;ENSGALG00000009355;ENSGALG00000009523;ENSGALG00000011350;ENSGALG00000014750;ENSGALG00000014754;ENSGALG00000015132;ENSGALG00000015624;ENSGALG00000015746;…	K06752+K05689+K06474+K06478+K06487+K07379+K06527+K07378+K03161+K03160+K06464+K07523+K06584+K06087+K06759+K06775+K10785+K10785+K06736+K06793+K06735+K06087+K06747+K07377+K06520+K06585+K06809+K06752+K07522+K06751+K06485+K07377+K06458+K06483+K06456+K06751+K06087+K06751+K06548+K06751+K06752+K06751+K07378+K06751+K06449+K06751+K06751
Lysosome	ko04142	36	160	ENSGALG00000000785;ENSGALG00000001604;ENSGALG00000002138;ENSGALG00000003736;ENSGALG00000004390;ENSGALG00000004747;ENSGALG00000008291;ENSGALG00000009154;ENSGALG00000009373;ENSGALG00000010593;ENSGALG00000010716;ENSGALG00000011328;ENSGALG00000011434;ENSGALG00000012308;ENSGALG00000012610;ENSGALG00000016917;ENSGALG00000017715;ENSGALG00000023824;ENSGALG00000025921;ENSGALG00000027534;ENSGALG00000028790;…	K01197+K12309+K01197+K05656+K12397+K12382+K12399+K01136+K01374+K01202+K01444+K12309+K12347+K01192+K01365+K12390+K01363+K01052+K12316+K12383+K01158+K01197+K01279+K01205+K14379+K01366+K12388+K02146+K12350+K19363+K12387+K06129+K01319+K01201+K19363+K12316
Phospholipase D signaling pathway	ko04072	3	7	ENSGALG00000008408;ENSGALG00000035690;ENSGALG00000047761	K08091+K04351+K16342
AGE-RAGE signaling pathway in diabetic complications	ko04933	1	2	ENSGALG00000017235	K21423
Olfactory transduction	ko04740	1	5	ENSGALG00000016443	K19695
Alanine, aspartate and glutamate metabolism	ko00250	10	37	ENSGALG00000000081;ENSGALG00000002558;ENSGALG00000002944;ENSGALG00000004669;ENSGALG00000007484;ENSGALG00000008518;ENSGALG00000009748;ENSGALG00000017234;ENSGALG00000043754;ENSGALG00000054772	K03334+K01755+K01948+K01437+K14454+K01915+K01953+K14592+K01915+K18309
Pentose phosphate pathway	ko00030	8	30	ENSGALG00000010043;ENSGALG00000015960;ENSGALG00000026077;ENSGALG00000030533;ENSGALG00000033271;ENSGALG00000039394;Gallus_gallus_newGene_4665;Gallus_gallus_newGene_5245	K00852+K01807+K01623+K01057+K00850+K15779+K00948+K00036
Homologous recombination	ko03440	2	42	ENSGALG00000050752;Gallus_gallus_newGene_4539	K03505+K08991
Ribosome biogenesis in eukaryotes	ko03008	15	292	ENSGALG00000000638;ENSGALG00000000693;ENSGALG00000006792;ENSGALG00000029152;ENSGALG00000029476;ENSGALG00000032402;ENSGALG00000032730;ENSGALG00000040238;ENSGALG00000041232;Gallus_gallus_newGene_1506;Gallus_gallus_newGene_1508;Gallus_gallus_newGene_3228;Gallus_gallus_newGene_3485;Gallus_gallus_newGene_4547;Gallus_gallus_newGene_8596	K14548+K11883+K03538+K14561+K14290+K03538+K14564+K14560+K14284+K14530+K14530+K14530+K14530+K14530+K14530
Human papillomavirus infection	ko05165	2	7	ENSGALG00000003284;ENSGALG00000013503	K02152+K05401
IL-17 signaling pathway	ko04657	2	5	ENSGALG00000003987;ENSGALG00000031797	K09848+K05168
Proteoglycans in cancer	ko05205	3	9	ENSGALG00000003447;ENSGALG00000039779;ENSGALG00000040016	K12461+K16867+K06269
Lipoic acid metabolism	ko00785	1	3	ENSGALG00000047148	K23735
Hedgehog signaling pathway	ko04340	13	52	ENSGALG00000005108;ENSGALG00000010133;ENSGALG00000010858;ENSGALG00000012885;ENSGALG00000017658;ENSGALG00000031707;ENSGALG00000035419;ENSGALG00000036114;ENSGALG00000037492;ENSGALG00000042422;ENSGALG00000054776;Gallus_gallus_newGene_7120;Gallus_gallus_newGene_9099	K03869+K11101+K06233+K02161+K06232+K11990+K20033+K06226+K10604+K16797+K23664+K06233+K06232
Purine metabolism	ko00230	35	151	ENSGALG00000000549;ENSGALG00000003689;ENSGALG00000004170;ENSGALG00000006035;ENSGALG00000006608;ENSGALG00000008701;ENSGALG00000010202;ENSGALG00000011035;ENSGALG00000011088;ENSGALG00000011094;ENSGALG00000011822;ENSGALG00000012705;ENSGALG00000013967;ENSGALG00000015230;ENSGALG00000015833;ENSGALG00000016186;ENSGALG00000016608;ENSGALG00000017173;ENSGALG00000029150;ENSGALG00000030251;ENSGALG00000030493;…	K07127+K13811+K01488+K13296+K01081+K00106+K01511+K00939+K00939+K13293+K12304+K00364+K13987+K00940+K19970+K13761+K08043+K12318+K00939+K08048+K01510+K08042+K01490+K01513+K13293+K01513+K12323+K15779+K10808+K01514+K21138+K01509+K01952+K01513+K00948
Osteoclast differentiation	ko04380	5	10	ENSGALG00000002113;ENSGALG00000006973;ENSGALG00000008408;ENSGALG00000015573;ENSGALG00000023781	K07361+K07371+K08091+K14380+K14378
GnRH signaling pathway	ko04912	21	99	ENSGALG00000003580;ENSGALG00000003855;ENSGALG00000004370;ENSGALG00000005065;ENSGALG00000005884;ENSGALG00000007979;ENSGALG00000008875;ENSGALG00000010870;ENSGALG00000014071;ENSGALG00000016564;ENSGALG00000016608;ENSGALG00000020458;ENSGALG00000030251;ENSGALG00000032223;ENSGALG00000033061;ENSGALG00000037744;ENSGALG00000037943;ENSGALG00000039099;ENSGALG00000047761;ENSGALG00000049026;ENSGALG00000050166	K01398+K05704+K04433+K16342+K04421+K02183+K05858+K04448+K04959+K05871+K08043+K16342+K08048+K08042+K04515+K04857+K19662+K04440+K16342+K04431+K04464
Glycosaminoglycan biosynthesis - keratan sulfate	ko00533	8	17	ENSGALG00000002022;ENSGALG00000002651;ENSGALG00000008440;ENSGALG00000010083;ENSGALG00000010094;ENSGALG00000030605;ENSGALG00000034507;ENSGALG00000036443	K07966+K03368+K01022+K00781+K07967+K07968+K04745+K00717
Hepatitis B	ko05161	1	2	ENSGALG00000013503	K05401
Ribosome	ko03010	19	127	ENSGALG00000000474;ENSGALG00000002157;ENSGALG00000002605;ENSGALG00000005338;ENSGALG00000005614;ENSGALG00000008597;ENSGALG00000012229;ENSGALG00000026978;ENSGALG00000029419;ENSGALG00000037441;ENSGALG00000037716;ENSGALG00000037805;ENSGALG00000038667;ENSGALG00000041500;ENSGALG00000042941;ENSGALG00000045753;ENSGALG00000049538;ENSGALG00000050204;ENSGALG00000052471	K02920+K02962+K02879+K02971+K02886+K02886+K02980+K02905+K02878+K02978+K02927+K02966+K02950+K02880+K02939+K02935+K02979+K02926+K02970
Viral myocarditis	ko05416	2	7	ENSGALG00000003886;ENSGALG00000029917	K12563+K12565
Other types of O-glycan biosynthesis	ko00514	17	54	ENSGALG00000002022;ENSGALG00000002242;ENSGALG00000004986;ENSGALG00000006141;ENSGALG00000006233;ENSGALG00000007804;ENSGALG00000010083;ENSGALG00000010094;ENSGALG00000012442;ENSGALG00000013197;ENSGALG00000013406;ENSGALG00000016803;ENSGALG00000017076;ENSGALG00000017158;ENSGALG00000030605;ENSGALG00000038515;ENSGALG00000046896	K07966+K00710+K11703+K03691+K00710+K13676+K00781+K07967+K05948+K00710+K18134+K00779+K13675+K13667+K07968+K05948+K11703
Amphetamine addiction	ko05031	1	4	ENSGALG00000040016	K06269
Glycosphingolipid biosynthesis - lacto and neolacto series	ko00601	8	28	ENSGALG00000002022;ENSGALG00000010083;ENSGALG00000010094;ENSGALG00000029747;ENSGALG00000030605;ENSGALG00000037325;ENSGALG00000050532;ENSGALG00000054759	K07966+K00781+K07967+K03494+K07968+K07819+K07970+K00719
Ras signaling pathway	ko04014	8	20	ENSGALG00000004728;ENSGALG00000008408;ENSGALG00000013617;ENSGALG00000038951;ENSGALG00000047761;ENSGALG00000048910;Gallus_gallus_newGene_12312;Gallus_gallus_newGene_4090	K17635+K08091+K05096+K09850+K16342+K17631+K17630+K17634
Primary bile acid biosynthesis	ko00120	4	13	ENSGALG00000007132;ENSGALG00000012834;ENSGALG00000029435;Gallus_gallus_newGene_8317	K10214+K00251+K07430+K12408
Protein digestion and absorption	ko04974	9	20	ENSGALG00000010391;ENSGALG00000016292;ENSGALG00000026836;ENSGALG00000029540;ENSGALG00000029617;ENSGALG00000030012;ENSGALG00000032220;ENSGALG00000052087;Gallus_gallus_newGene_10932	K24358+K16629+K24339+K24358+K07603+K24358+K14211+K24358+K16628
Epstein-Barr virus infection	ko05169	1	3	ENSGALG00000006973	K07371
ABC transporters	ko02010	13	58	ENSGALG00000003736;ENSGALG00000005752;ENSGALG00000006795;ENSGALG00000008369;ENSGALG00000010901;ENSGALG00000015675;ENSGALG00000021395;ENSGALG00000021399;ENSGALG00000029381;ENSGALG00000031243;ENSGALG00000046825;ENSGALG00000053916;Gallus_gallus_newGene_11885	K05656+K05644+K05680+K05668+K05658+K05670+K05651+K05650+K05654+K05655+K05641+K05658+K05647
Ubiquitin mediated proteolysis	ko04120	27	158	ENSGALG00000001315;ENSGALG00000001668;ENSGALG00000002649;ENSGALG00000005108;ENSGALG00000012688;ENSGALG00000023193;ENSGALG00000026380;ENSGALG00000031355;ENSGALG00000032644;ENSGALG00000034042;ENSGALG00000034944;ENSGALG00000037492;ENSGALG00000037716;ENSGALG00000038128;ENSGALG00000038504;ENSGALG00000043628;ENSGALG00000046098;ENSGALG00000047312;ENSGALG00000047981;ENSGALG00000048152;ENSGALG00000049911;…	K10585+K02207+K10597+K03869+K10602+K04694+K06688+K13305+K10592+K16064+K10587+K10604+K02927+K06689+K08285+K10579+K04552+K10615+K10684+K10684+K03358+K10592+K10583+K03359+K03178+K10456+K10601
Carbon metabolism	ko01200	19	115	ENSGALG00000002397;ENSGALG00000002944;ENSGALG00000005888;ENSGALG00000007484;ENSGALG00000014155;ENSGALG00000014528;ENSGALG00000015849;ENSGALG00000015960;ENSGALG00000026077;ENSGALG00000030466;ENSGALG00000030533;ENSGALG00000033271;ENSGALG00000034434;ENSGALG00000037854;ENSGALG00000038299;ENSGALG00000052983;ENSGALG00000053095;Gallus_gallus_newGene_4665;Gallus_gallus_newGene_5245	K01079+K01948+K19269+K14454+K00164+K01689+K00029+K01807+K01623+K01647+K01057+K00850+K00031+K00863+K00164+K00600+K01958+K00948+K00036
Cell cycle	ko04110	23	131	ENSGALG00000003045;ENSGALG00000006110;ENSGALG00000008482;ENSGALG00000025977;ENSGALG00000028005;ENSGALG00000028318;ENSGALG00000029968;ENSGALG00000031325;ENSGALG00000032699;ENSGALG00000035116;ENSGALG00000035352;ENSGALG00000035814;ENSGALG00000038469;ENSGALG00000040794;ENSGALG00000041923;ENSGALG00000049911;ENSGALG00000051375;ENSGALG00000051645;ENSGALG00000052592;ENSGALG00000053517;ENSGALG00000054336;…	K17454+K06631+K06671+K04402+K04402+K06625+K04402+K13375+K02206+K06671+K10500+K06629+K06645+K06626+K02365+K03358+K09389+K02213+K13728+K03359+K05866+K09993+K06620
Tuberculosis	ko05152	1	7	ENSGALG00000049356	K08060
FoxO signaling pathway	ko04068	24	135	ENSGALG00000001678;ENSGALG00000002525;ENSGALG00000003634;ENSGALG00000003939;ENSGALG00000004959;ENSGALG00000006110;ENSGALG00000010129;ENSGALG00000010335;ENSGALG00000012755;ENSGALG00000012865;ENSGALG00000014723;ENSGALG00000023812;ENSGALG00000025977;ENSGALG00000026153;ENSGALG00000028005;ENSGALG00000028318;ENSGALG00000029968;ENSGALG00000031325;ENSGALG00000032699;ENSGALG00000033179;ENSGALG00000039099;…	K07199+K03099+K01110+K17845+K16172+K06631+K08862+K02649+K05459+K04365+K08341+K10146+K04402+K17847+K04402+K06625+K04402+K13375+K02206+K04674+K04440+K17848+K01084+K04456
MAPK signaling pathway - fly	ko04013	5	11	ENSGALG00000002525;ENSGALG00000016391;ENSGALG00000027159;ENSGALG00000046299;ENSGALG00000046691	K03099+K17536+K17536+K17536+K04461
Metabolism of xenobiotics by cytochrome P450	ko00980	6	39	ENSGALG00000004196;ENSGALG00000009291;ENSGALG00000012860;ENSGALG00000016325;ENSGALG00000030614;ENSGALG00000032922	K00699+K01253+K15680+K00799+K13951+K00799
Linoleic acid metabolism	ko00591	8	39	ENSGALG00000004436;ENSGALG00000005065;ENSGALG00000012185;ENSGALG00000020458;ENSGALG00000021314;ENSGALG00000029862;ENSGALG00000030512;ENSGALG00000047761	K07424+K16342+K01047+K16342+K01047+K14621+K01047+K16342
Salmonella infection	ko05132	55	240	ENSGALG00000002192;ENSGALG00000002198;ENSGALG00000002843;ENSGALG00000004370;ENSGALG00000005241;ENSGALG00000006409;ENSGALG00000007625;ENSGALG00000008166;ENSGALG00000008479;ENSGALG00000008883;ENSGALG00000008933;ENSGALG00000009239;ENSGALG00000009392;ENSGALG00000009722;ENSGALG00000010352;ENSGALG00000010870;ENSGALG00000011528;ENSGALG00000011855;ENSGALG00000012454;ENSGALG00000012885;ENSGALG00000013117;…	K06478+K23938+K13883+K04433+K10416+K06817+K02373+K10159+K23282+K04491+K04397+K10159+K10168+K10415+K13744+K04448+K10407+K07864+K18441+K02161+K00923+K17923+K17923+K10358+K12793+K06083+K07863+K04734+K12755+K17274+K05757+K04490+K05400+K17923+K04079+K10159+K08727+K00923+K04440+K04735+K21954+K10418+K17274+K12800+K05403+K04431+K04437+K04456+K04437+K23612+K21954+K04437+K23934+K23934+K04437
Glycosaminoglycan biosynthesis - heparan sulfate / heparin	ko00534	6	34	ENSGALG00000001371;ENSGALG00000007702;ENSGALG00000027069;ENSGALG00000031058;ENSGALG00000043829;ENSGALG00000051442	K07809+K00771+K02514+K07809+K02366+K02514
Long-term potentiation	ko04720	1	3	ENSGALG00000040016	K06269
Autophagy - other	ko04136	8	32	ENSGALG00000003458;ENSGALG00000006298;ENSGALG00000011649;ENSGALG00000014723;ENSGALG00000015204;ENSGALG00000015387;ENSGALG00000042016;ENSGALG00000044628	K08269+K08342+K17907+K08341+K08343+K08339+K19730+K17606
Intestinal immune network for IgA production	ko04672	13	75	ENSGALG00000000141;ENSGALG00000006412;ENSGALG00000007015;ENSGALG00000009870;ENSGALG00000014750;ENSGALG00000014754;ENSGALG00000024122;ENSGALG00000030940;ENSGALG00000031325;ENSGALG00000031978;ENSGALG00000041577;ENSGALG00000048919;ENSGALG00000051101	K06752+K03161+K03160+K05433+K10785+K10785+K05150+K06752+K13375+K06856+K06483+K06856+K06752
Neurotrophin signaling pathway	ko04722	3	9	ENSGALG00000003447;ENSGALG00000004610;ENSGALG00000046986	K12461+K12459+K12459
Dilated cardiomyopathy	ko05414	2	10	ENSGALG00000003886;ENSGALG00000029917	K12563+K12565
Systemic lupus erythematosus	ko05322	2	8	ENSGALG00000002504;ENSGALG00000040644	K11089+K03999
SNARE interactions in vesicular transport	ko04130	8	32	ENSGALG00000002536;ENSGALG00000009097;ENSGALG00000011673;ENSGALG00000013462;ENSGALG00000014661;ENSGALG00000035153;ENSGALG00000040128;ENSGALG00000049853	K08486+K08508+K08487+K08491+K08492+K08486+K08509+K08510
Hippo signaling pathway - fly	ko04391	3	5	ENSGALG00000002771;ENSGALG00000016191;ENSGALG00000039032	K09851+K16672+K16674
Steroid hormone biosynthesis	ko00140	13	42	ENSGALG00000004196;ENSGALG00000004436;ENSGALG00000005467;ENSGALG00000012834;ENSGALG00000012860;ENSGALG00000013063;ENSGALG00000028326;ENSGALG00000029435;ENSGALG00000034982;ENSGALG00000035375;ENSGALG00000037852;ENSGALG00000039742;ENSGALG00000052980	K00699+K07424+K13368+K00251+K15680+K12343+K00071+K07430+K00498+K00545+K13373+K00513+K01015
VEGF signaling pathway	ko04370	16	67	ENSGALG00000001289;ENSGALG00000001926;ENSGALG00000003855;ENSGALG00000005065;ENSGALG00000010290;ENSGALG00000010335;ENSGALG00000013907;ENSGALG00000020458;ENSGALG00000023541;ENSGALG00000033507;ENSGALG00000033635;ENSGALG00000037943;ENSGALG00000047761;ENSGALG00000050508;ENSGALG00000053601;ENSGALG00000054458	K17447+K04455+K05704+K16342+K05448+K02649+K05098+K16342+K04718+K05859+K11987+K19662+K16342+K13242+K05760+K04456
Fatty acid biosynthesis	ko00061	5	22	ENSGALG00000001749;ENSGALG00000007961;ENSGALG00000032763;ENSGALG00000043833;ENSGALG00000048013	K15013+K22540+K07512+K01071+K22540
Selenocompound metabolism	ko00450	4	16	ENSGALG00000003689;ENSGALG00000014464;ENSGALG00000035345;ENSGALG00000039363	K13811+K00548+K22182+K22182
Toxoplasmosis	ko05145	1	2	ENSGALG00000049356	K08060
Insulin resistance	ko04931	2	4	ENSGALG00000040016;ENSGALG00000054117	K06269+K16333
Neuroactive ligand-receptor interaction	ko04080	66	375	ENSGALG00000000168;ENSGALG00000001573;ENSGALG00000002632;ENSGALG00000003138;ENSGALG00000003142;ENSGALG00000003241;ENSGALG00000003446;ENSGALG00000003863;ENSGALG00000004121;ENSGALG00000005170;ENSGALG00000005223;ENSGALG00000005657;ENSGALG00000005801;ENSGALG00000006642;ENSGALG00000007278;ENSGALG00000008901;ENSGALG00000009280;ENSGALG00000009405;ENSGALG00000009429;ENSGALG00000009497;ENSGALG00000010078;…	K04265+K05215+K04577+K04229+K04314+K04129+K05081+K05220+K04275+K04151+K04587+K04579+K04806+K04266+K05209+K04262+K04205+K05198+K04306+K04228+K04581+K04270+K05232+K03916+K01313+K04259+K04009+K01352+K01352+K05262+K04617+K05201+K04153+K05228+K08386+K04272+K03915+K04314+K04260+K04138+K05221+K05235+K04583+K08377+K04307+K04332+K04240+K05256+K04609+K04163+K05269+K04147+K05227+K05267+K01319+K04174+K04812+…
mRNA surveillance pathway	ko03015	20	100	ENSGALG00000006760;ENSGALG00000007227;ENSGALG00000007237;ENSGALG00000007370;ENSGALG00000015136;ENSGALG00000016815;ENSGALG00000017075;ENSGALG00000023364;ENSGALG00000029918;ENSGALG00000032219;ENSGALG00000034512;ENSGALG00000037713;ENSGALG00000040016;ENSGALG00000040962;ENSGALG00000041232;ENSGALG00000048069;ENSGALG00000049544;ENSGALG00000051401;ENSGALG00000052930;Gallus_gallus_newGene_11482	K14407+K14411+K12881+K14399+K11583+K14328+K08873+K14404+K11125+K13098+K11583+K15544+K06269+K14398+K14284+K12876+K11125+K14376+K14396+K14376
Human T-cell leukemia virus 1 infection	ko05166	1	7	ENSGALG00000054117	K16333
Starch and sucrose metabolism	ko00500	12	42	ENSGALG00000005147;ENSGALG00000008508;ENSGALG00000025921;ENSGALG00000034397;ENSGALG00000037587;ENSGALG00000039394;ENSGALG00000042771;ENSGALG00000048064;ENSGALG00000054002;ENSGALG00000054059;Gallus_gallus_newGene_12211;Gallus_gallus_newGene_2040	K01176+K00688+K12316+K01513+K01513+K15779+K00700+K00688+K01084+K01513+K12316+K05349
Choline metabolism in cancer	ko05231	1	5	ENSGALG00000047761	K16342
Melanogenesis	ko04916	22	98	ENSGALG00000000839;ENSGALG00000007979;ENSGALG00000008414;ENSGALG00000008875;ENSGALG00000008883;ENSGALG00000009064;ENSGALG00000011358;ENSGALG00000016600;ENSGALG00000016608;ENSGALG00000017237;ENSGALG00000028069;ENSGALG00000030251;ENSGALG00000030847;ENSGALG00000032223;ENSGALG00000032656;ENSGALG00000033061;ENSGALG00000034973;ENSGALG00000037494;ENSGALG00000037943;ENSGALG00000041927;ENSGALG00000054486;…	K01384+K02183+K02353+K05858+K04491+K02432+K00445+K05228+K08043+K00505+K01558+K08048+K02235+K08042+K04490+K04515+K02432+K00714+K19662+K02842+K04199+K02375
Protein export	ko03060	5	28	ENSGALG00000001655;ENSGALG00000005966;ENSGALG00000036263;ENSGALG00000037863;ENSGALG00000050845	K12946+K10956+K03108+K07342+K03108
cGMP-PKG signaling pathway	ko04022	1	5	ENSGALG00000040016	K06269
Pyruvate metabolism	ko00620	7	48	ENSGALG00000005398;ENSGALG00000005423;ENSGALG00000010307;ENSGALG00000015849;ENSGALG00000046360;ENSGALG00000053095;Gallus_gallus_newGene_10609	K01069+K00049+K01512+K00029+K00049+K01958+K00102
Apoptosis	ko04210	30	142	ENSGALG00000006211;ENSGALG00000006511;ENSGALG00000007038;ENSGALG00000007625;ENSGALG00000008240;ENSGALG00000008933;ENSGALG00000009373;ENSGALG00000010335;ENSGALG00000010870;ENSGALG00000011324;ENSGALG00000012610;ENSGALG00000012885;ENSGALG00000014071;ENSGALG00000025977;ENSGALG00000027864;ENSGALG00000028005;ENSGALG00000029968;ENSGALG00000030931;ENSGALG00000033557;ENSGALG00000035325;ENSGALG00000037953;…	K04570+K02162+K19901+K02373+K04724+K04397+K01374+K02649+K04448+K07374+K01365+K02161+K04959+K04402+K04734+K04402+K04402+K08669+K01366+K10131+K07374+K04440+K04735+K07374+K01367+K02539+K07374+K04456+K08852+K07818
Collecting duct acid secretion	ko04966	1	1	ENSGALG00000003284	K02152
Thiamine metabolism	ko00730	5	16	ENSGALG00000011035;ENSGALG00000011088;ENSGALG00000016363;ENSGALG00000016610;ENSGALG00000029150	K00939+K00939+K14394+K14394+K00939
Prion disease	ko05020	1	8	ENSGALG00000040644	K03999
Fatty acid elongation	ko00062	6	29	ENSGALG00000007481;ENSGALG00000016314;ENSGALG00000026039;ENSGALG00000028142;ENSGALG00000032763;ENSGALG00000046931	K10703+K10244+K16339+K10703+K07512+K01068
Other glycan degradation	ko00511	7	24	ENSGALG00000001604;ENSGALG00000010716;ENSGALG00000011328;ENSGALG00000011816;ENSGALG00000012308;ENSGALG00000028960;ENSGALG00000049491	K12309+K01444+K12309+K01227+K01192+K12357+K01201
One carbon pool by folate	ko00670	4	20	ENSGALG00000007353;ENSGALG00000012691;ENSGALG00000014464;ENSGALG00000052983	K00604+K00289+K00548+K00600
RNA transport	ko03013	33	420	ENSGALG00000005105;ENSGALG00000005587;ENSGALG00000005675;ENSGALG00000006792;ENSGALG00000007237;ENSGALG00000007974;ENSGALG00000008187;ENSGALG00000008684;ENSGALG00000011464;ENSGALG00000014691;ENSGALG00000016764;ENSGALG00000016815;ENSGALG00000029476;ENSGALG00000029537;ENSGALG00000029674;ENSGALG00000032219;ENSGALG00000032402;ENSGALG00000032843;ENSGALG00000033575;ENSGALG00000034475;ENSGALG00000037904;…	K09291+K03260+K12160+K03538+K12881+K14304+K03245+K03257+K03262+K14291+K03243+K14328+K14290+K13151+K14316+K13098+K03538+K14320+K03680+K03248+K18644+K14284+K14314+K12172+K12876+K18645+K14303+K14530+K14530+K14530+K14530+K14530+K14530
Retinol metabolism	ko00830	14	49	ENSGALG00000004196;ENSGALG00000004436;ENSGALG00000005408;ENSGALG00000008185;ENSGALG00000010979;ENSGALG00000015416;ENSGALG00000016618;ENSGALG00000020876;ENSGALG00000022827;ENSGALG00000030614;ENSGALG00000034358;ENSGALG00000041909;ENSGALG00000049767;ENSGALG00000052156	K00699+K07424+K00515+K00157+K15734+K15734+K11157+K00157+K15734+K13951+K09516+K11154+K11150+K11153
Pathways in cancer	ko05200	6	17	ENSGALG00000003987;ENSGALG00000010001;ENSGALG00000027476;ENSGALG00000028664;ENSGALG00000033091;ENSGALG00000038951	K09848+K09592+K19464+K02219+K10053+K09850
Sulfur metabolism	ko00920	3	13	ENSGALG00000003689;ENSGALG00000018415;ENSGALG00000035993	K13811+K17285+K00387
Glycosylphosphatidylinositol (GPI)-anchor biosynthesis	ko00563	8	27	ENSGALG00000006408;ENSGALG00000010768;ENSGALG00000012903;ENSGALG00000015349;ENSGALG00000027608;ENSGALG00000030789;ENSGALG00000039869;ENSGALG00000039883	K07541+K05284+K05285+K05310+K03859+K05294+K11001+K07542

## Sheet: SN vs. HN
Table S5. KEGG classification of the differentially expressed genes.
#Pathway	ko_ID	DEG_in_Pathway	AllGene_in_Pathway	DEG_ID	KEGG_Orthology
Carbon metabolism	ko01200	44	115	ENSGALG00000001788;ENSGALG00000001949;ENSGALG00000002377;ENSGALG00000002397;ENSGALG00000002638;ENSGALG00000003362;ENSGALG00000003409;ENSGALG00000003913;ENSGALG00000006543;ENSGALG00000007484;ENSGALG00000008548;ENSGALG00000008632;ENSGALG00000008818;ENSGALG00000010211;ENSGALG00000010225;ENSGALG00000011659;ENSGALG00000012245;ENSGALG00000012583;ENSGALG00000012612;ENSGALG00000012613;ENSGALG00000014155;…	K08074+K00026+K01689+K01079+K01754+K01895+K01895+K05606+K00850+K14454+K00025+K01895+K00031+K00140+K01895+K00626+K00121+K00851+K03841+K03841+K00164+K01689+K00831+K01623+K00029+K01807+K07515+K00948+K01053+K00626+K00029+K00830+K00844+K00626+K03781+K12407+K00850+K00814+K00261+K00844+K00616+K01810+K01958+K00948
Regulation of lipolysis in adipocytes	ko04923	1	1	ENSGALG00000007193	K16817
Fc epsilon RI signaling pathway	ko04664	6	8	ENSGALG00000002113;ENSGALG00000008408;ENSGALG00000026781;ENSGALG00000047761;ENSGALG00000050946;ENSGALG00000054619	K07361+K08091+K20735+K16342+K16342+K08091
p53 signaling pathway	ko04115	35	82	ENSGALG00000001718;ENSGALG00000003085;ENSGALG00000004161;ENSGALG00000004661;ENSGALG00000004897;ENSGALG00000005648;ENSGALG00000005695;ENSGALG00000006351;ENSGALG00000006407;ENSGALG00000008346;ENSGALG00000009476;ENSGALG00000009626;ENSGALG00000011457;ENSGALG00000011619;ENSGALG00000012117;ENSGALG00000012755;ENSGALG00000012873;ENSGALG00000012885;ENSGALG00000013039;ENSGALG00000015286;ENSGALG00000016442;…	K10145+K02087+K21770+K10135+K10129+K10141+K06641+K04390+K04722+K04398+K02091+K16857+K10146+K22744+K10142+K05459+K10139+K02161+K04726+K10141+K10808+K10133+K06625+K10136+K10136+K04402+K06644+K06625+K04402+K10131+K20394+K10138+K10130+K06626+K10130
RIG-I-like receptor signaling pathway	ko04622	21	76	ENSGALG00000000639;ENSGALG00000003144;ENSGALG00000003195;ENSGALG00000007625;ENSGALG00000008346;ENSGALG00000009488;ENSGALG00000011283;ENSGALG00000014297;ENSGALG00000023821;ENSGALG00000026098;ENSGALG00000027864;ENSGALG00000029558;ENSGALG00000030966;ENSGALG00000035099;ENSGALG00000037395;ENSGALG00000039409;ENSGALG00000041129;ENSGALG00000044053;ENSGALG00000046235;ENSGALG00000046494;ENSGALG00000051244	K12655+K10652+K03171+K02373+K04398+K12655+K12649+K09447+K12649+K10030+K04734+K12652+K04441+K12655+K05425+K04735+K12654+K12653+K08601+K04400+K12652
Fructose and mannose metabolism	ko00051	14	39	ENSGALG00000006543;ENSGALG00000008349;ENSGALG00000012612;ENSGALG00000012613;ENSGALG00000013072;ENSGALG00000015544;ENSGALG00000019284;ENSGALG00000021039;ENSGALG00000031408;ENSGALG00000033271;ENSGALG00000034855;ENSGALG00000040369;ENSGALG00000047215;ENSGALG00000054210	K00850+K00966+K03841+K03841+K00011+K01623+K00011+K00844+K00008+K00850+K00844+K01103+K05305+K00011
Synaptic vesicle cycle	ko04721	1	1	ENSGALG00000003284	K02152
Citrate cycle (TCA cycle)	ko00020	5	31	ENSGALG00000001949;ENSGALG00000008548;ENSGALG00000008818;ENSGALG00000014155;ENSGALG00000053095	K00026+K00025+K00031+K00164+K01958
Hepatitis C	ko05160	2	4	ENSGALG00000013503;ENSGALG00000045085	K05401+K14217
Tyrosine metabolism	ko00350	20	43	ENSGALG00000000081;ENSGALG00000002024;ENSGALG00000006326;ENSGALG00000006482;ENSGALG00000007484;ENSGALG00000008185;ENSGALG00000010432;ENSGALG00000012245;ENSGALG00000016224;ENSGALG00000017237;ENSGALG00000020876;ENSGALG00000023348;ENSGALG00000030614;ENSGALG00000032836;ENSGALG00000033356;ENSGALG00000035375;ENSGALG00000036044;ENSGALG00000051202;ENSGALG00000052280;ENSGALG00000055048	K03334+K00545+K07253+K01555+K14454+K00157+K01800+K00121+K00274+K00505+K00157+K00457+K13951+K00274+K01557+K00545+K00129+K00545+K00157+K00129
Influenza A	ko05164	58	164	ENSGALG00000000141;ENSGALG00000000158;ENSGALG00000001267;ENSGALG00000002583;ENSGALG00000003076;ENSGALG00000003144;ENSGALG00000003195;ENSGALG00000003584;ENSGALG00000004665;ENSGALG00000004714;ENSGALG00000005947;ENSGALG00000006351;ENSGALG00000006402;ENSGALG00000006407;ENSGALG00000006503;ENSGALG00000007001;ENSGALG00000007171;ENSGALG00000007240;ENSGALG00000007406;ENSGALG00000007615;ENSGALG00000007625;…	K06752+K06752+K04369+K00922+K04389+K10652+K03171+K15043+K15043+K14404+K04729+K04390+K05404+K04722+K05862+K10160+K08060+K04721+K09635+K07904+K02373+K14298+K05482+K14285+K04398+K05863+K04721+K02091+K03237+K02649+K05863+K04726+K05401+K09447+K04447+K14754+K05404+K05863+K14404+K10030+K04696+K04734+K00787+K14290+K04519+K05130+K06752+K04456+K19662+K06752+K14290+K04735+K03158+K12499+K12653+K10054+K08060+…
Systemic lupus erythematosus	ko05322	3	8	ENSGALG00000014835;ENSGALG00000040141;ENSGALG00000040644	K03996+K11251+K03999
Glycerolipid metabolism	ko00561	29	92	ENSGALG00000001730;ENSGALG00000003841;ENSGALG00000004763;ENSGALG00000004948;ENSGALG00000008380;ENSGALG00000011221;ENSGALG00000012681;ENSGALG00000013072;ENSGALG00000014569;ENSGALG00000014711;ENSGALG00000015425;ENSGALG00000016285;ENSGALG00000016329;ENSGALG00000016412;ENSGALG00000016456;ENSGALG00000016959;ENSGALG00000019284;ENSGALG00000027083;ENSGALG00000032736;ENSGALG00000033561;ENSGALG00000040899;…	K00901+K00901+K00128+K01189+K00901+K13506+K13517+K00011+K16816+K01080+K01059+K00864+K19007+K13517+K15728+K00901+K00011+K14076+K01054+K00901+K00629+K13506+K22284+K18693+K14076+K14457+K13509+K00011+K00864
Herpes simplex virus 1 infection	ko05168	87	295	ENSGALG00000000141;ENSGALG00000000158;ENSGALG00000000533;ENSGALG00000001889;ENSGALG00000002160;ENSGALG00000002583;ENSGALG00000003076;ENSGALG00000003195;ENSGALG00000003205;ENSGALG00000003259;ENSGALG00000004594;ENSGALG00000005947;ENSGALG00000006351;ENSGALG00000006673;ENSGALG00000006715;ENSGALG00000007625;ENSGALG00000008022;ENSGALG00000008346;ENSGALG00000008376;ENSGALG00000009239;ENSGALG00000009421;…	K06752+K06752+K12892+K12794+K08055+K00922+K04389+K03171+K07205+K03239+K06505+K04729+K04390+K09364+K09364+K02373+K08058+K04398+K03240+K10159+K12893+K03237+K09849+K03241+K03754+K02649+K02161+K04726+K05401+K14216+K09447+K08058+K04447+K05855+K09364+K09228+K06493+K09228+K04696+K04734+K05654+K09228+K14966+K09228+K04519+K03990+K05130+K06752+K06751+K04456+K09228+K10159+K09228+K07293+K05425+K15409+K06752+…
Biosynthesis of unsaturated fatty acids	ko01040	14	34	ENSGALG00000000652;ENSGALG00000005739;ENSGALG00000007127;ENSGALG00000007178;ENSGALG00000008659;ENSGALG00000008752;ENSGALG00000009988;ENSGALG00000014730;ENSGALG00000015876;ENSGALG00000020486;ENSGALG00000025772;ENSGALG00000028142;ENSGALG00000036787;ENSGALG00000054319	K17360+K00507+K10224+K10226+K10703+K01068+K10247+K10250+K10249+K10224+K10203+K10703+K10251+K10203
Biotin metabolism	ko00780	2	4	ENSGALG00000011312;ENSGALG00000047143	K09458+K01942
Proteoglycans in cancer	ko05205	1	9	ENSGALG00000008700	K16865
Ascorbate and aldarate metabolism	ko00053	5	13	ENSGALG00000004763;ENSGALG00000011805;ENSGALG00000016570;ENSGALG00000016724;ENSGALG00000041993	K00128+K00699+K00103+K01053+K00012
Phosphatidylinositol signaling system	ko04070	46	107	ENSGALG00000001042;ENSGALG00000001610;ENSGALG00000001730;ENSGALG00000002583;ENSGALG00000003841;ENSGALG00000004336;ENSGALG00000004734;ENSGALG00000005701;ENSGALG00000005805;ENSGALG00000006121;ENSGALG00000007590;ENSGALG00000007877;ENSGALG00000008294;ENSGALG00000008380;ENSGALG00000008424;ENSGALG00000008603;ENSGALG00000009068;ENSGALG00000009096;ENSGALG00000009593;ENSGALG00000009880;ENSGALG00000010335;…	K18082+K00920+K00901+K00922+K00901+K15909+K01099+K07756+K05857+K00923+K18083+K00920+K04958+K00901+K02183+K00911+K00911+K01108+K19801+K01109+K02649+K00981+K04959+K01092+K04959+K00901+K18081+K02183+K07756+K01092+K13084+K01109+K00981+K13711+K05859+K00901+K01092+K00913+K03084+K01116+K19662+K05860+K05858+K05857+K01107+K01116
Porphyrin and chlorophyll metabolism	ko00860	9	43	ENSGALG00000002542;ENSGALG00000005580;ENSGALG00000009598;ENSGALG00000011805;ENSGALG00000013688;ENSGALG00000031786;ENSGALG00000037410;ENSGALG00000038461;ENSGALG00000043027	K01195+K01764+K14163+K00699+K01719+K00214+K14735+K01772+K14735
Amphetamine addiction	ko05031	1	4	ENSGALG00000016154	K15867
Ribosome	ko03010	37	127	ENSGALG00000000150;ENSGALG00000001542;ENSGALG00000001658;ENSGALG00000002139;ENSGALG00000002379;ENSGALG00000002644;ENSGALG00000002813;ENSGALG00000002868;ENSGALG00000003197;ENSGALG00000003919;ENSGALG00000003966;ENSGALG00000004362;ENSGALG00000004871;ENSGALG00000005458;ENSGALG00000005922;ENSGALG00000005948;ENSGALG00000006096;ENSGALG00000008597;ENSGALG00000009312;ENSGALG00000009890;ENSGALG00000010077;…	K02940+K02887+K02885+K02981+K02961+K02865+K02947+K02898+K02936+K02890+K02893+K02888+K02974+K02925+K02932+K02900+K02953+K02886+K02891+K02946+K02984+K02980+K02993+K02884+K02910+K02953+K02889+K02896+K02998+K02937+K02880+K02875+K02935+K02913+K02979+K02959+K02978
D-Glutamine and D-glutamate metabolism	ko00471	2	3	ENSGALG00000010703;ENSGALG00000034735	K22210+K00261
Cell adhesion molecules	ko04514	91	187	ENSGALG00000000141;ENSGALG00000000158;ENSGALG00000000608;ENSGALG00000000653;ENSGALG00000001177;ENSGALG00000001472;ENSGALG00000001621;ENSGALG00000001729;ENSGALG00000002192;ENSGALG00000002643;ENSGALG00000003677;ENSGALG00000003932;ENSGALG00000005102;ENSGALG00000005257;ENSGALG00000005553;ENSGALG00000006415;ENSGALG00000007015;ENSGALG00000007412;ENSGALG00000007511;ENSGALG00000008656;ENSGALG00000008669;…	K06752+K06752+K05689+K06760+K06474+K06785+K06087+K06746+K06478+K06496+K16359+K16338+K06797+K06527+K07378+K03161+K03160+K06770+K06464+K06713+K06470+K06584+K06520+K07377+K06087+K06756+K06759+K05695+K06775+K07380+K06454+K06781+K10785+K10785+K06745+K06736+K06592+K06770+K05412+K06793+K06735+K06257+K06087+K06770+K06087+K06747+K06087+K06520+K06520+K06585+K06809+K23268+K06770+K06752+K07522+K05693+K16336+…
Ubiquitin mediated proteolysis	ko04120	42	158	ENSGALG00000001668;ENSGALG00000001848;ENSGALG00000003073;ENSGALG00000003547;ENSGALG00000003861;ENSGALG00000004509;ENSGALG00000005084;ENSGALG00000005667;ENSGALG00000005982;ENSGALG00000006428;ENSGALG00000006474;ENSGALG00000006588;ENSGALG00000007158;ENSGALG00000007610;ENSGALG00000007970;ENSGALG00000008753;ENSGALG00000009248;ENSGALG00000009971;ENSGALG00000010103;ENSGALG00000011286;ENSGALG00000011562;…	K02207+K04554+K07868+K03875+K10615+K08770+K10608+K04555+K10447+K10577+K03094+K03352+K04694+K03355+K04706+K10260+K10609+K03363+K10260+K20217+K04556+K03868+K10602+K10686+K04649+K22517+K08285+K04696+K04707+K10580+K13305+K04552+K03347+K07868+K04551+K10615+K10054+K04552+K10615+K02207+K03358+K10592
Taurine and hypotaurine metabolism	ko00430	7	11	ENSGALG00000001062;ENSGALG00000002358;ENSGALG00000006565;ENSGALG00000010427;ENSGALG00000035850;ENSGALG00000040504;ENSGALG00000054252	K00681+K00456+K18592+K00681+K01594+K18592+K00681
Purine metabolism	ko00230	72	151	ENSGALG00000002082;ENSGALG00000002932;ENSGALG00000003689;ENSGALG00000004170;ENSGALG00000005057;ENSGALG00000005662;ENSGALG00000005961;ENSGALG00000005992;ENSGALG00000006035;ENSGALG00000006608;ENSGALG00000007078;ENSGALG00000007172;ENSGALG00000007779;ENSGALG00000008179;ENSGALG00000008834;ENSGALG00000008885;ENSGALG00000008936;ENSGALG00000009361;ENSGALG00000011016;ENSGALG00000011035;ENSGALG00000011094;…	K01490+K00940+K13811+K01488+K00856+K01490+K00893+K18437+K13296+K01081+K01510+K01522+K08049+K01081+K00365+K13755+K01510+K12319+K01835+K00939+K13293+K18438+K01939+K13762+K00364+K19572+K19021+K00764+K18436+K13987+K13293+K01487+K00940+K19970+K10808+K01081+K00948+K08043+K18424+K12318+K18532+K01510+K01509+K12324+K00759+K00893+K00939+K01081+K08048+K01510+K08045+K08042+K13758+K01513+K12318+K13293+K11787+…
Cytokine-cytokine receptor interaction	ko04060	126	254	ENSGALG00000000249;ENSGALG00000001882;ENSGALG00000002112;ENSGALG00000002329;ENSGALG00000002556;ENSGALG00000003003;ENSGALG00000003076;ENSGALG00000003446;ENSGALG00000003733;ENSGALG00000003747;ENSGALG00000005638;ENSGALG00000005725;ENSGALG00000005981;ENSGALG00000005985;ENSGALG00000006106;ENSGALG00000006158;ENSGALG00000006318;ENSGALG00000006346;ENSGALG00000006351;ENSGALG00000006388;ENSGALG00000006407;…	K05438+K05154+K05061+K05514+K02582+K14625+K04389+K05081+K05058+K05057+K05070+K05090+K05503+K22674+K05143+K13596+K05075+K10033+K04390+K22628+K04722+K03161+K03160+K04721+K04723+K16621+K04190+K05482+K04721+K05433+K10032+K05062+K04388+K04183+K04193+K04388+K04189+K04662+K05069+K16620+K05137+K05072+K05136+K06454+K05408+K05060+K04663+K05066+K05157+K05171+K05476+K05155+K05066+K05077+K05150+K21083+K05408+…
Leishmaniasis	ko05140	1	1	ENSGALG00000032335	K13536
Cysteine and methionine metabolism	ko00270	25	48	ENSGALG00000000081;ENSGALG00000001949;ENSGALG00000002358;ENSGALG00000002479;ENSGALG00000003281;ENSGALG00000004518;ENSGALG00000006188;ENSGALG00000006342;ENSGALG00000007484;ENSGALG00000008174;ENSGALG00000008548;ENSGALG00000011178;ENSGALG00000011331;ENSGALG00000012488;ENSGALG00000013177;ENSGALG00000015180;ENSGALG00000016196;ENSGALG00000016313;ENSGALG00000016379;ENSGALG00000033677;ENSGALG00000035836;…	K03334+K00026+K00456+K00789+K21456+K00544+K00816+K00016+K14454+K00772+K00025+K09880+K01758+K01011+K00826+K00831+K01697+K11204+K00802+K01251+K00016+K01011+K17398+K17399+K01697
Circadian rhythm - fly	ko04711	1	1	ENSGALG00000039803	K23643
Retinol metabolism	ko00830	22	49	ENSGALG00000001325;ENSGALG00000004436;ENSGALG00000004449;ENSGALG00000008185;ENSGALG00000009538;ENSGALG00000010873;ENSGALG00000011805;ENSGALG00000012245;ENSGALG00000015147;ENSGALG00000015416;ENSGALG00000016618;ENSGALG00000020876;ENSGALG00000022827;ENSGALG00000030376;ENSGALG00000030614;ENSGALG00000034358;ENSGALG00000036831;ENSGALG00000041909;ENSGALG00000047199;ENSGALG00000052156;ENSGALG00000052243;…	K07408+K07424+K07424+K00157+K11153+K11149+K00699+K00121+K07249+K15734+K11157+K00157+K15734+K11146+K13951+K09516+K07413+K11154+K07413+K11153+K07413+K00157
Vascular smooth muscle contraction	ko04270	62	143	ENSGALG00000000336;ENSGALG00000000469;ENSGALG00000001267;ENSGALG00000002016;ENSGALG00000002118;ENSGALG00000002632;ENSGALG00000003821;ENSGALG00000004980;ENSGALG00000005632;ENSGALG00000006273;ENSGALG00000006343;ENSGALG00000006520;ENSGALG00000007779;ENSGALG00000008294;ENSGALG00000008424;ENSGALG00000008727;ENSGALG00000009361;ENSGALG00000010325;ENSGALG00000011708;ENSGALG00000011889;ENSGALG00000012020;…	K12329+K04135+K04369+K06068+K04937+K04577+K08447+K04936+K12337+K00907+K12313+K10352+K08049+K04958+K02183+K16342+K12319+K06270+K00907+K18051+K04959+K01047+K00907+K04365+K04850+K04959+K04267+K04514+K17388+K08043+K12318+K01047+K08448+K02183+K16342+K12324+K12755+K08048+K01047+K08045+K08042+K12318+K04857+K12323+K19662+K04166+K12331+K12313+K05858+K10352+K16342+K12333+K17457+K16342+K04346+K16342+K07376+…
Insect hormone biosynthesis	ko00981	2	3	ENSGALG00000012989;ENSGALG00000045310	K14939+K14938
PI3K-Akt signaling pathway	ko04151	7	14	ENSGALG00000003241;ENSGALG00000005547;ENSGALG00000008980;ENSGALG00000012292;ENSGALG00000013617;ENSGALG00000038681;ENSGALG00000038834	K04129+K12230+K06238+K12230+K05096+K16837+K05629
Pentose phosphate pathway	ko00030	16	30	ENSGALG00000006543;ENSGALG00000010043;ENSGALG00000011016;ENSGALG00000012583;ENSGALG00000012612;ENSGALG00000012613;ENSGALG00000013095;ENSGALG00000015544;ENSGALG00000015960;ENSGALG00000016592;ENSGALG00000016724;ENSGALG00000033271;ENSGALG00000037195;ENSGALG00000039394;ENSGALG00000052629;Gallus_gallus_newGene_4665	K00850+K00852+K01835+K00851+K03841+K03841+K01619+K01623+K01807+K00948+K01053+K00850+K00616+K15779+K01810+K00948
Hippo signaling pathway - multiple species	ko04392	7	17	ENSGALG00000001856;ENSGALG00000002771;ENSGALG00000010412;ENSGALG00000011296;ENSGALG00000012341;ENSGALG00000030432;ENSGALG00000038951	K06685+K09851+K16820+K16821+K16686+K09851+K09850
Collecting duct acid secretion	ko04966	1	1	ENSGALG00000003284	K02152
Tryptophan metabolism	ko00380	18	45	ENSGALG00000000081;ENSGALG00000001325;ENSGALG00000001955;ENSGALG00000003674;ENSGALG00000004763;ENSGALG00000006188;ENSGALG00000008185;ENSGALG00000010198;ENSGALG00000011659;ENSGALG00000016224;ENSGALG00000016536;ENSGALG00000017163;ENSGALG00000020876;ENSGALG00000026111;ENSGALG00000028135;ENSGALG00000030187;ENSGALG00000032836;ENSGALG00000052280	K03334+K07408+K00669+K15791+K00128+K00816+K00157+K00502+K00626+K00274+K07515+K00626+K00157+K00502+K00626+K03781+K00274+K00157
ABC transporters	ko02010	24	58	ENSGALG00000003553;ENSGALG00000004333;ENSGALG00000005647;ENSGALG00000005752;ENSGALG00000006172;ENSGALG00000010891;ENSGALG00000010901;ENSGALG00000013244;ENSGALG00000015433;ENSGALG00000015675;ENSGALG00000016164;ENSGALG00000016896;ENSGALG00000021395;ENSGALG00000021399;ENSGALG00000029381;ENSGALG00000030677;ENSGALG00000031243;ENSGALG00000032986;ENSGALG00000037837;ENSGALG00000042554;ENSGALG00000044391;…	K05646+K05648+K05677+K05644+K05032+K05664+K05658+K05033+K05641+K05670+K05679+K05673+K05651+K05650+K05654+K05681+K05655+K05031+K05643+K05676+K05670+K05641+K23125+K05647
Hippo signaling pathway - fly	ko04391	5	5	ENSGALG00000001856;ENSGALG00000002771;ENSGALG00000015290;ENSGALG00000016191;ENSGALG00000039032	K06685+K09851+K16673+K16672+K16674
Oocyte meiosis	ko04114	40	115	ENSGALG00000001506;ENSGALG00000002150;ENSGALG00000002661;ENSGALG00000003085;ENSGALG00000004143;ENSGALG00000004161;ENSGALG00000004224;ENSGALG00000005088;ENSGALG00000005621;ENSGALG00000006462;ENSGALG00000006474;ENSGALG00000006588;ENSGALG00000006912;ENSGALG00000007097;ENSGALG00000007610;ENSGALG00000007768;ENSGALG00000007779;ENSGALG00000008233;ENSGALG00000008294;ENSGALG00000008424;ENSGALG00000009971;…	K06635+K02602+K06630+K02087+K16197+K21770+K06679+K04515+K04515+K04382+K03094+K03352+K02602+K04373+K03355+K11481+K08049+K02178+K04958+K02183+K03363+K03868+K04959+K05459+K04959+K16197+K08043+K02183+K08048+K08557+K04441+K08045+K08042+K04515+K03347+K06626+K04515+K13055+K03358+K02602
alpha-Linolenic acid metabolism	ko00592	13	33	ENSGALG00000007178;ENSGALG00000007193;ENSGALG00000008727;ENSGALG00000012185;ENSGALG00000021314;ENSGALG00000026584;ENSGALG00000030512;ENSGALG00000044307;ENSGALG00000047761;ENSGALG00000050946;Gallus_gallus_newGene_1823;Gallus_gallus_newGene_5933;Gallus_gallus_newGene_5934	K10226+K16817+K16342+K01047+K01047+K16342+K01047+K16342+K16342+K16342+K01047+K16342+K16342
Arachidonic acid metabolism	ko00590	31	63	ENSGALG00000001314;ENSGALG00000002421;ENSGALG00000004521;ENSGALG00000005857;ENSGALG00000006565;ENSGALG00000007193;ENSGALG00000008727;ENSGALG00000010402;ENSGALG00000011394;ENSGALG00000012185;ENSGALG00000012791;ENSGALG00000021314;ENSGALG00000026584;ENSGALG00000026704;ENSGALG00000028204;ENSGALG00000030512;ENSGALG00000030886;ENSGALG00000036831;ENSGALG00000036837;ENSGALG00000040504;ENSGALG00000043064;…	K00509+K15717+K00432+K00461+K18592+K16817+K16342+K04097+K07418+K01047+K01832+K01047+K16342+K00432+K00432+K01047+K01830+K07413+K15730+K18592+K01830+K16342+K07413+K16342+K16342+K07418+K07413+K07418+K01047+K16342+K16342
Pentose and glucuronate interconversions	ko00040	10	23	ENSGALG00000002542;ENSGALG00000006173;ENSGALG00000008855;ENSGALG00000011805;ENSGALG00000013072;ENSGALG00000019284;ENSGALG00000031013;ENSGALG00000031408;ENSGALG00000041993;ENSGALG00000054210	K01195+K00854+K00963+K00699+K00011+K00011+K00078+K00008+K00012+K00011
Oxytocin signaling pathway	ko04921	4	9	ENSGALG00000017171;ENSGALG00000042744;ENSGALG00000047761;ENSGALG00000050946	K12318+K18154+K16342+K16342
Olfactory transduction	ko04740	2	5	ENSGALG00000032518;ENSGALG00000042744	K19695+K18154
Rap1 signaling pathway	ko04015	15	25	ENSGALG00000000847;ENSGALG00000002113;ENSGALG00000003113;ENSGALG00000003412;ENSGALG00000003792;ENSGALG00000007579;ENSGALG00000013617;ENSGALG00000027305;ENSGALG00000034024;ENSGALG00000035690;ENSGALG00000038834;ENSGALG00000042651;ENSGALG00000052939;ENSGALG00000053105;ENSGALG00000053836	K08013+K07361+K17706+K08732+K17698+K17704+K05096+K17699+K08019+K04351+K05629+K17705+K17703+K17700+K08013
Thyroid hormone signaling pathway	ko04919	1	6	ENSGALG00000026005	K17904
Neuroactive ligand-receptor interaction	ko04080	134	375	ENSGALG00000000168;ENSGALG00000000249;ENSGALG00000000469;ENSGALG00000000783;ENSGALG00000001462;ENSGALG00000001573;ENSGALG00000001626;ENSGALG00000001701;ENSGALG00000002152;ENSGALG00000002570;ENSGALG00000002632;ENSGALG00000002707;ENSGALG00000003138;ENSGALG00000003241;ENSGALG00000003446;ENSGALG00000003863;ENSGALG00000003901;ENSGALG00000004083;ENSGALG00000004113;ENSGALG00000004128;ENSGALG00000004346;…	K04265+K05438+K04135+K04279+K04268+K05215+K04241+K04273+K05189+K04236+K04577+K04813+K04229+K04129+K05081+K05220+K05218+K05197+K04274+K04322+K04271+K04218+K04131+K05219+K04587+K04589+K04585+K04579+K04206+K04167+K04590+K05204+K04237+K05237+K04198+K04157+K01312+K04816+K04818+K04132+K04262+K04141+K04285+K04248+K04803+K04306+K04228+K04131+K05232+K05062+K03916+K05259+K04583+K08362+K08375+K01313+K05175+…
Gap junction	ko04540	43	96	ENSGALG00000000059;ENSGALG00000001267;ENSGALG00000003085;ENSGALG00000003642;ENSGALG00000005094;ENSGALG00000007681;ENSGALG00000007779;ENSGALG00000008294;ENSGALG00000008444;ENSGALG00000008586;ENSGALG00000008949;ENSGALG00000009361;ENSGALG00000010909;ENSGALG00000012020;ENSGALG00000012178;ENSGALG00000012273;ENSGALG00000012297;ENSGALG00000013056;ENSGALG00000014071;ENSGALG00000014873;ENSGALG00000016608;…	K07375+K04369+K02087+K04359+K04364+K04157+K08049+K04958+K07374+K07375+K04141+K12319+K19477+K04959+K17386+K03099+K04603+K07374+K04959+K07372+K08043+K04157+K12318+K05450+K04604+K02833+K08048+K05089+K08045+K07375+K08042+K04630+K12318+K19662+K07374+K04361+K07374+K07374+K05858+K07374+K04464+K04464+K07376
Legionellosis	ko05134	2	2	ENSGALG00000013962;ENSGALG00000051870	K14416+K03233
Glycolysis / Gluconeogenesis	ko00010	28	62	ENSGALG00000001788;ENSGALG00000002377;ENSGALG00000003362;ENSGALG00000003409;ENSGALG00000003695;ENSGALG00000004763;ENSGALG00000006342;ENSGALG00000006543;ENSGALG00000008632;ENSGALG00000010225;ENSGALG00000010899;ENSGALG00000011016;ENSGALG00000012245;ENSGALG00000012612;ENSGALG00000012613;ENSGALG00000014528;ENSGALG00000015544;ENSGALG00000021039;ENSGALG00000030034;ENSGALG00000030614;ENSGALG00000031359;…	K08074+K01689+K01895+K01895+K03103+K00128+K00016+K00850+K01895+K01895+K01084+K01835+K00121+K03841+K03841+K01689+K01623+K00844+K01084+K13951+K12407+K00850+K00844+K00016+K00129+K15779+K01810+K00129
Renin secretion	ko04924	1	3	ENSGALG00000017171	K12318
Apoptosis	ko04210	78	142	ENSGALG00000000470;ENSGALG00000000685;ENSGALG00000000775;ENSGALG00000001267;ENSGALG00000001419;ENSGALG00000001583;ENSGALG00000002556;ENSGALG00000002583;ENSGALG00000003076;ENSGALG00000003195;ENSGALG00000003476;ENSGALG00000004252;ENSGALG00000004412;ENSGALG00000004472;ENSGALG00000004517;ENSGALG00000006083;ENSGALG00000006351;ENSGALG00000006407;ENSGALG00000006511;ENSGALG00000007038;ENSGALG00000007240;…	K07611+K04466+K01368+K04369+K19901+K03172+K02582+K00922+K04389+K03171+K08852+K01365+K10522+K19901+K10798+K07611+K04390+K04722+K02162+K19901+K04721+K02373+K04958+K04398+K07374+K04721+K24070+K03853+K03237+K01367+K02649+K04448+K02374+K04959+K04374+K04396+K02161+K04726+K07374+K01365+K04959+K07611+K02186+K01275+K02539+K04397+K04738+K01173+K04734+K04402+K04379+K01371+K02833+K04402+K01363+K04452+K01366+…
Phagosome	ko04145	82	194	ENSGALG00000000059;ENSGALG00000000141;ENSGALG00000000158;ENSGALG00000000769;ENSGALG00000000775;ENSGALG00000001189;ENSGALG00000002207;ENSGALG00000003194;ENSGALG00000003256;ENSGALG00000003283;ENSGALG00000003284;ENSGALG00000004252;ENSGALG00000004700;ENSGALG00000005966;ENSGALG00000007001;ENSGALG00000007511;ENSGALG00000008177;ENSGALG00000008439;ENSGALG00000008444;ENSGALG00000008586;ENSGALG00000008629;…	K07375+K06752+K06752+K07898+K01368+K08011+K02152+K02154+K02154+K04659+K02152+K01365+K08010+K10956+K10160+K06464+K13240+K06259+K07374+K07375+K06560+K06560+K06528+K10159+K16857+K10415+K10416+K13884+K02150+K07374+K01365+K09481+K01330+K04659+K06481+K08492+K21421+K02148+K06558+K06493+K10169+K06560+K06560+K06560+K08009+K05654+K06513+K03990+K06752+K07375+K06856+K06751+K02146+K08488+K10159+K02154+K07374+…
Chemokine signaling pathway	ko04062	1	2	ENSGALG00000004621	K12365
cGMP-PKG signaling pathway	ko04022	2	5	ENSGALG00000017171;ENSGALG00000042744	K12318+K18154
Regulation of actin cytoskeleton	ko04810	106	231	ENSGALG00000000336;ENSGALG00000000681;ENSGALG00000001014;ENSGALG00000001076;ENSGALG00000001267;ENSGALG00000001446;ENSGALG00000001610;ENSGALG00000001793;ENSGALG00000002193;ENSGALG00000002203;ENSGALG00000002583;ENSGALG00000002646;ENSGALG00000002750;ENSGALG00000002853;ENSGALG00000003241;ENSGALG00000003578;ENSGALG00000003642;ENSGALG00000004582;ENSGALG00000004693;ENSGALG00000004796;ENSGALG00000005079;…	K12329+K04409+K05754+K05743+K04369+K05768+K00920+K12756+K05769+K04358+K00922+K06476+K05750+K05726+K04129+K05717+K04359+K10351+K05757+K04393+K05700+K05722+K00907+K10352+K05744+K05760+K06464+K04358+K00920+K06587+K04132+K05751+K06584+K05093+K06270+K02649+K03916+K06589+K07831+K00907+K18497+K17386+K03099+K04189+K00907+K04365+K08007+K04358+K06481+K04514+K05767+K03914+K05753+K05094+K05731+K17388+K06493+…
TGF-beta signaling pathway	ko04350	51	108	ENSGALG00000003114;ENSGALG00000006158;ENSGALG00000006462;ENSGALG00000006474;ENSGALG00000007668;ENSGALG00000009205;ENSGALG00000009256;ENSGALG00000009626;ENSGALG00000009724;ENSGALG00000011274;ENSGALG00000011442;ENSGALG00000011993;ENSGALG00000012055;ENSGALG00000012429;ENSGALG00000012787;ENSGALG00000014184;ENSGALG00000014908;ENSGALG00000014922;ENSGALG00000015284;ENSGALG00000016293;ENSGALG00000016823;…	K04658+K13596+K04382+K03094+K16621+K04658+K04668+K16857+K23318+K04660+K04388+K03868+K04388+K04662+K16620+K04500+K04661+K04514+K06847+K04663+K04683+K19553+K22687+K21283+K19631+K13375+K04674+K08121+K04667+K04680+K17693+K17694+K04684+K23605+K04500+K04665+K03347+K04675+K16622+K23096+K17695+K04658+K19558+K10162+K13568+K06825+K04686+K23377+K23100+K04672+K23318
Nucleotide excision repair	ko03420	13	45	ENSGALG00000005016;ENSGALG00000006254;ENSGALG00000008873;ENSGALG00000009248;ENSGALG00000011993;ENSGALG00000012237;ENSGALG00000013733;ENSGALG00000015540;ENSGALG00000016861;ENSGALG00000023682;ENSGALG00000029292;ENSGALG00000031679;ENSGALG00000050752	K10847+K10841+K02326+K10609+K03868+K02325+K10845+K10839+K10846+K03143+K04802+K03506+K03505
Serotonergic synapse	ko04726	2	2	ENSGALG00000047761;ENSGALG00000050946	K16342+K16342
Oxidative phosphorylation	ko00190	29	129	ENSGALG00000002207;ENSGALG00000003194;ENSGALG00000003256;ENSGALG00000003284;ENSGALG00000004442;ENSGALG00000005704;ENSGALG00000005749;ENSGALG00000005782;ENSGALG00000006073;ENSGALG00000006469;ENSGALG00000006753;ENSGALG00000008066;ENSGALG00000013036;ENSGALG00000014121;ENSGALG00000014981;ENSGALG00000015372;ENSGALG00000016446;ENSGALG00000017282;ENSGALG00000025999;ENSGALG00000027190;ENSGALG00000027963;…	K02152+K02154+K02154+K02152+K01507+K03964+K02263+K03942+K03955+K01544+K02136+K00419+K02150+K02264+K02260+K02129+K02148+K03953+K03948+K02258+K02272+K03957+K02261+K02125+K02146+K02154+K03882+K02273+K02266
Caffeine metabolism	ko00232	4	5	ENSGALG00000005472;ENSGALG00000005473;ENSGALG00000005474;ENSGALG00000008834	K00622+K00622+K00622+K00365
MicroRNAs in cancer	ko05206	7	10	ENSGALG00000008700;ENSGALG00000016675;ENSGALG00000016906;ENSGALG00000021180;ENSGALG00000036829;ENSGALG00000037726;ENSGALG00000038951	K16865+K17387+K17383+K17387+K17461+K12561+K09850
Linoleic acid metabolism	ko00591	20	39	ENSGALG00000004436;ENSGALG00000004449;ENSGALG00000007193;ENSGALG00000008727;ENSGALG00000011394;ENSGALG00000012185;ENSGALG00000021314;ENSGALG00000026584;ENSGALG00000030512;ENSGALG00000036831;ENSGALG00000044307;ENSGALG00000047199;ENSGALG00000047761;ENSGALG00000050946;ENSGALG00000051992;ENSGALG00000052243;ENSGALG00000052676;Gallus_gallus_newGene_1823;Gallus_gallus_newGene_5933;Gallus_gallus_newGene_…	K07424+K07424+K16817+K16342+K07418+K01047+K01047+K16342+K01047+K07413+K16342+K07413+K16342+K16342+K07418+K07413+K07418+K01047+K16342+K16342
Butanoate metabolism	ko00650	10	31	ENSGALG00000002960;ENSGALG00000006947;ENSGALG00000011659;ENSGALG00000014862;ENSGALG00000016294;ENSGALG00000016536;ENSGALG00000017163;ENSGALG00000023601;ENSGALG00000028135;Gallus_gallus_newGene_2901	K01641+K00019+K00626+K01641+K01640+K07515+K00626+K00019+K00626+K00019
Fanconi anemia pathway	ko03460	20	61	ENSGALG00000000102;ENSGALG00000000516;ENSGALG00000002009;ENSGALG00000002276;ENSGALG00000002561;ENSGALG00000003430;ENSGALG00000003720;ENSGALG00000007155;ENSGALG00000007755;ENSGALG00000010317;ENSGALG00000014956;ENSGALG00000015033;ENSGALG00000016569;ENSGALG00000024481;ENSGALG00000030313;ENSGALG00000046261;ENSGALG00000053799;ENSGALG00000054746;Gallus_gallus_newGene_573;Gallus_gallus_newGene_8654	K13960+K10888+K10894+K10883+K10892+K10858+K10891+K15365+K02350+K03509+K03511+K02350+K10889+K11511+K04482+K10892+K15078+K10993+K02350+K02350
Acute myeloid leukemia	ko05221	1	1	ENSGALG00000033091	K10053
Valine, leucine and isoleucine biosynthesis	ko00290	2	3	ENSGALG00000002638;ENSGALG00000013177	K01754+K00826
NOD-like receptor signaling pathway	ko04621	62	166	ENSGALG00000000720;ENSGALG00000001889;ENSGALG00000002016;ENSGALG00000002661;ENSGALG00000002786;ENSGALG00000003527;ENSGALG00000003863;ENSGALG00000004355;ENSGALG00000004519;ENSGALG00000005002;ENSGALG00000005631;ENSGALG00000005947;ENSGALG00000006503;ENSGALG00000007001;ENSGALG00000007012;ENSGALG00000007337;ENSGALG00000007625;ENSGALG00000007698;ENSGALG00000007874;ENSGALG00000008098;ENSGALG00000008294;…	K20899+K12794+K06068+K06630+K12804+K20910+K05220+K20858+K04971+K15040+K04977+K04729+K05862+K10160+K20910+K12792+K02373+K12801+K05482+K03462+K04958+K04398+K09849+K04079+K04448+K12796+K04959+K02161+K14216+K04959+K09447+K03671+K21421+K12797+K12795+K20910+K10030+K20899+K04734+K08009+K04519+K01363+K05130+K20909+K04441+K04079+K13916+K11974+K04612+K04735+K03443+K12654+K05858+K12499+K20899+K20909+K12653+…
Cell cycle	ko04110	57	131	ENSGALG00000001506;ENSGALG00000002661;ENSGALG00000003085;ENSGALG00000003547;ENSGALG00000003875;ENSGALG00000004143;ENSGALG00000004161;ENSGALG00000004224;ENSGALG00000004342;ENSGALG00000005248;ENSGALG00000005695;ENSGALG00000006037;ENSGALG00000006051;ENSGALG00000006186;ENSGALG00000006474;ENSGALG00000006588;ENSGALG00000007610;ENSGALG00000008175;ENSGALG00000008233;ENSGALG00000008234;ENSGALG00000008963;…	K06635+K06630+K02087+K03875+K06619+K16197+K21770+K06679+K02608+K06639+K06641+K02540+K02214+K06670+K03094+K03352+K03355+K02607+K02178+K02604+K06629+K02091+K03363+K06622+K02603+K06627+K03868+K02542+K02606+K02209+K06639+K06632+K02212+K04500+K06067+K08866+K16197+K02541+K04683+K06618+K06625+K04402+K06644+K06625+K04802+K04402+K13375+K23605+K06629+K04500+K03347+K06645+K06626+K03358+K09389+K02213+K09993
Phenylalanine metabolism	ko00360	9	16	ENSGALG00000000081;ENSGALG00000006326;ENSGALG00000007484;ENSGALG00000012754;ENSGALG00000016224;ENSGALG00000023348;ENSGALG00000032836;ENSGALG00000036044;ENSGALG00000055048	K03334+K07253+K14454+K00500+K00274+K00457+K00274+K00129+K00129
Shigellosis	ko05131	1	2	ENSGALG00000004496	K23829
Taste transduction	ko04742	1	1	ENSGALG00000023909	K01509
Leukocyte transendothelial migration	ko04670	3	6	ENSGALG00000000847;ENSGALG00000035690;ENSGALG00000053836	K08013+K04351+K08013
Necroptosis	ko04217	73	153	ENSGALG00000002095;ENSGALG00000002766;ENSGALG00000003076;ENSGALG00000003106;ENSGALG00000003195;ENSGALG00000003267;ENSGALG00000003282;ENSGALG00000005002;ENSGALG00000005088;ENSGALG00000005621;ENSGALG00000006351;ENSGALG00000006407;ENSGALG00000006503;ENSGALG00000007001;ENSGALG00000007220;ENSGALG00000007240;ENSGALG00000007625;ENSGALG00000008346;ENSGALG00000008508;ENSGALG00000008518;ENSGALG00000008675;…	K12194+K08849+K04389+K10802+K03171+K04692+K11224+K15040+K04515+K04515+K04390+K04722+K05862+K10160+K00522+K04721+K02373+K04398+K00688+K01915+K05863+K16342+K04721+K24070+K03853+K05864+K09849+K04079+K01367+K20703+K05863+K02161+K04726+K12198+K05401+K04447+K12192+K21421+K05863+K11251+K16342+K13625+K12196+K04519+K05130+K11251+K04515+K11222+K04079+K11251+K00261+K11974+K14381+K12350+K10802+K03158+K11251+…
Glyoxylate and dicarboxylate metabolism	ko00630	17	40	ENSGALG00000001949;ENSGALG00000003362;ENSGALG00000003409;ENSGALG00000003913;ENSGALG00000006134;ENSGALG00000008518;ENSGALG00000008548;ENSGALG00000008632;ENSGALG00000010225;ENSGALG00000011659;ENSGALG00000017163;ENSGALG00000020943;ENSGALG00000028135;ENSGALG00000030187;ENSGALG00000033943;ENSGALG00000037156;ENSGALG00000043754	K00026+K01895+K01895+K05606+K18123+K01915+K00025+K01895+K01895+K00626+K00626+K00830+K00626+K03781+K01816+K00049+K01915
Thiamine metabolism	ko00730	6	16	ENSGALG00000011035;ENSGALG00000016363;ENSGALG00000023542;ENSGALG00000029150;ENSGALG00000040298;ENSGALG00000053073	K00939+K14394+K01077+K00939+K00949+K06928
Insulin signaling pathway	ko04910	66	144	ENSGALG00000001267;ENSGALG00000001678;ENSGALG00000002583;ENSGALG00000003205;ENSGALG00000003712;ENSGALG00000003845;ENSGALG00000004336;ENSGALG00000004369;ENSGALG00000004801;ENSGALG00000004959;ENSGALG00000005043;ENSGALG00000005094;ENSGALG00000005359;ENSGALG00000006035;ENSGALG00000006670;ENSGALG00000007158;ENSGALG00000007919;ENSGALG00000008060;ENSGALG00000008424;ENSGALG00000008508;ENSGALG00000009364;…	K04369+K07199+K00922+K07205+K06277+K04372+K15909+K06279+K07190+K16172+K01946+K04364+K06086+K13296+K07189+K04694+K03259+K04739+K02183+K00688+K06069+K07189+K07194+K05695+K02649+K07198+K01084+K04697+K03099+K03841+K03841+K04365+K06086+K22517+K00844+K07189+K02183+K04696+K04707+K02833+K01084+K07189+K01946+K07192+K12407+K04456+K00844+K07200+K06086+K07192+K04527+K00665+K03259+K07202+K00693+K00688+K17449+…
Viral myocarditis	ko05416	5	7	ENSGALG00000003886;ENSGALG00000009670;ENSGALG00000013968;ENSGALG00000017122;ENSGALG00000029917	K12563+K12565+K12566+K12564+K12565
Endocytosis	ko04144	118	294	ENSGALG00000001014;ENSGALG00000001051;ENSGALG00000001214;ENSGALG00000001309;ENSGALG00000001521;ENSGALG00000001547;ENSGALG00000002095;ENSGALG00000002189;ENSGALG00000002562;ENSGALG00000003129;ENSGALG00000003227;ENSGALG00000003319;ENSGALG00000003803;ENSGALG00000004045;ENSGALG00000004375;ENSGALG00000004529;ENSGALG00000004693;ENSGALG00000004796;ENSGALG00000004852;ENSGALG00000005042;ENSGALG00000005622;…	K05754+K12474+K06093+K12188+K18466+K10364+K12194+K17917+K12490+K12484+K12485+K12486+K12475+K12491+K18468+K18467+K05757+K04393+K01528+K12495+K07939+K05070+K18467+K11247+K12183+K03283+K10364+K12491+K18441+K04237+K07904+K06093+K12959+K17920+K12484+K06069+K05093+K12472+K19475+K04388+K12562+K04388+K04189+K18441+K05069+K12495+K12198+K06093+K12199+K08291+K04500+K19475+K12472+K07903+K22517+K12192+K05094+…
Rheumatoid arthritis	ko05323	2	2	ENSGALG00000003284;ENSGALG00000013617	K02152+K05096
Melanogenesis	ko04916	47	98	ENSGALG00000000839;ENSGALG00000001097;ENSGALG00000001267;ENSGALG00000001600;ENSGALG00000005088;ENSGALG00000005621;ENSGALG00000006480;ENSGALG00000007466;ENSGALG00000007779;ENSGALG00000008424;ENSGALG00000008883;ENSGALG00000009064;ENSGALG00000011206;ENSGALG00000011355;ENSGALG00000011358;ENSGALG00000012877;ENSGALG00000012998;ENSGALG00000016608;ENSGALG00000017237;ENSGALG00000017242;ENSGALG00000026445;…	K01384+K01064+K04369+K02353+K04515+K04515+K02620+K04198+K08049+K02183+K04491+K02432+K05461+K01357+K00445+K09048+K00444+K08043+K00505+K02354+K02183+K02833+K00182+K08048+K02376+K02235+K08045+K04492+K08042+K04490+K04515+K00182+K02432+K04630+K00572+K02105+K00714+K19662+K05091+K08725+K04515+K02842+K02842+K05858+K02329+K00312+K02375
Phenylalanine, tyrosine and tryptophan biosynthesis	ko00400	3	5	ENSGALG00000000081;ENSGALG00000007484;ENSGALG00000012754	K03334+K14454+K00500
Toxoplasmosis	ko05145	1	2	ENSGALG00000049356	K08060
Adherens junction	ko04520	44	84	ENSGALG00000000608;ENSGALG00000004796;ENSGALG00000005079;ENSGALG00000005359;ENSGALG00000005788;ENSGALG00000006197;ENSGALG00000006382;ENSGALG00000006480;ENSGALG00000007125;ENSGALG00000007740;ENSGALG00000008883;ENSGALG00000010053;ENSGALG00000011442;ENSGALG00000012055;ENSGALG00000013427;ENSGALG00000014258;ENSGALG00000014561;ENSGALG00000014860;ENSGALG00000015066;ENSGALG00000015367;ENSGALG00000016363;…	K05689+K04393+K05700+K06086+K06082+K03097+K05698+K02620+K04237+K06083+K04491+K05695+K04388+K04388+K06086+K06084+K05697+K05705+K05753+K06592+K14394+K06084+K06083+K05691+K05706+K05693+K04492+K04490+K04674+K23605+K05689+K05099+K02105+K04361+K06086+K06081+K04362+K07861+K04527+K04237+K06084+K06593+K05747+K06084
T cell receptor signaling pathway	ko04660	3	6	ENSGALG00000002113;ENSGALG00000004398;ENSGALG00000012056	K07361+K07367+K07366
Ubiquinone and other terpenoid-quinone biosynthesis	ko00130	3	12	ENSGALG00000023348;ENSGALG00000052348;Gallus_gallus_newGene_10781	K00457+K10106+K00355
Platelet activation	ko04611	6	12	ENSGALG00000002113;ENSGALG00000007579;ENSGALG00000017171;ENSGALG00000047761;ENSGALG00000048236;ENSGALG00000050946	K07361+K17704+K12318+K16342+K17084+K16342
Spinocerebellar ataxia	ko05017	1	6	ENSGALG00000014234	K19323
Folate biosynthesis	ko00790	12	34	ENSGALG00000010051;ENSGALG00000010198;ENSGALG00000012200;ENSGALG00000012754;ENSGALG00000013072;ENSGALG00000019284;ENSGALG00000023542;ENSGALG00000026111;ENSGALG00000026757;ENSGALG00000027835;ENSGALG00000030070;ENSGALG00000054210	K20967+K00502+K01495+K00500+K00011+K00011+K01077+K00502+K00287+K01724+K00357+K00011
Pyruvate metabolism	ko00620	21	48	ENSGALG00000001949;ENSGALG00000003362;ENSGALG00000003409;ENSGALG00000004763;ENSGALG00000005043;ENSGALG00000005398;ENSGALG00000006342;ENSGALG00000008548;ENSGALG00000008632;ENSGALG00000010225;ENSGALG00000011659;ENSGALG00000015849;ENSGALG00000017163;ENSGALG00000017246;ENSGALG00000028135;ENSGALG00000030996;ENSGALG00000035836;ENSGALG00000037156;ENSGALG00000048882;ENSGALG00000053095;Gallus_gallus_newGe…	K00026+K01895+K01895+K00128+K01946+K01069+K00016+K00025+K01895+K01895+K00626+K00029+K00626+K00029+K00626+K01946+K00016+K00049+K01946+K01958+K00102
Glycosaminoglycan biosynthesis - heparan sulfate / heparin	ko00534	10	34	ENSGALG00000001371;ENSGALG00000005886;ENSGALG00000006690;ENSGALG00000006757;ENSGALG00000007702;ENSGALG00000012015;ENSGALG00000014934;ENSGALG00000027069;ENSGALG00000043829;ENSGALG00000047475	K07809+K00771+K02366+K00771+K00771+K02579+K01024+K02514+K02366+K07808
Neurotrophin signaling pathway	ko04722	3	9	ENSGALG00000004610;ENSGALG00000016409;ENSGALG00000046986	K12459+K12460+K12459
Fatty acid elongation	ko00062	13	29	ENSGALG00000000652;ENSGALG00000008659;ENSGALG00000008752;ENSGALG00000009988;ENSGALG00000014730;ENSGALG00000015876;ENSGALG00000016536;ENSGALG00000025772;ENSGALG00000026039;ENSGALG00000028142;ENSGALG00000032763;ENSGALG00000036787;ENSGALG00000054319	K17360+K10703+K01068+K10247+K10250+K10249+K07515+K10203+K16339+K10703+K07512+K10251+K10203
Glycosaminoglycan degradation	ko00531	16	23	ENSGALG00000001604;ENSGALG00000002138;ENSGALG00000002542;ENSGALG00000004438;ENSGALG00000007027;ENSGALG00000007508;ENSGALG00000008761;ENSGALG00000009856;ENSGALG00000010136;ENSGALG00000011203;ENSGALG00000011328;ENSGALG00000014933;ENSGALG00000015376;ENSGALG00000029000;ENSGALG00000032610;ENSGALG00000040028	K12309+K01197+K01195+K01135+K01565+K07965+K01197+K01137+K10532+K07964+K12309+K12373+K01217+K01197+K01205+K12309
Mineral absorption	ko04978	2	4	ENSGALG00000017021;ENSGALG00000051473	K17686+K04975
Other glycan degradation	ko00511	11	24	ENSGALG00000001604;ENSGALG00000002412;ENSGALG00000003944;ENSGALG00000004112;ENSGALG00000011328;ENSGALG00000013773;ENSGALG00000014933;ENSGALG00000015537;ENSGALG00000037467;ENSGALG00000040028;Gallus_gallus_newGene_5460	K12309+K17108+K01201+K01206+K12309+K01206+K12373+K12312+K12357+K12309+K12312
Bladder cancer	ko05219	1	1	ENSGALG00000038951	K09850
Platinum drug resistance	ko01524	1	2	ENSGALG00000017021	K17686
Retrograde endocannabinoid signaling	ko04723	1	9	ENSGALG00000008285	K13985
DNA replication	ko03030	14	35	ENSGALG00000004037;ENSGALG00000006037;ENSGALG00000008873;ENSGALG00000012237;ENSGALG00000012348;ENSGALG00000012546;ENSGALG00000012915;ENSGALG00000013187;ENSGALG00000016278;ENSGALG00000016676;ENSGALG00000029292;ENSGALG00000031679;ENSGALG00000033781;ENSGALG00000050752	K10742+K02540+K02326+K02325+K02542+K02209+K02212+K10743+K02685+K02541+K04802+K03506+K04799+K03505
PPAR signaling pathway	ko03320	44	96	ENSGALG00000000184;ENSGALG00000000619;ENSGALG00000001749;ENSGALG00000002588;ENSGALG00000002960;ENSGALG00000003286;ENSGALG00000005206;ENSGALG00000005359;ENSGALG00000005554;ENSGALG00000005739;ENSGALG00000006644;ENSGALG00000006758;ENSGALG00000007077;ENSGALG00000007114;ENSGALG00000007132;ENSGALG00000007178;ENSGALG00000008088;ENSGALG00000008439;ENSGALG00000008840;ENSGALG00000010628;ENSGALG00000010681;…	K08749+K08767+K15013+K04504+K01641+K15013+K01897+K06086+K07296+K00507+K01897+K07296+K08765+K08757+K10214+K10226+K01897+K06259+K01897+K01897+K08766+K08762+K06086+K07296+K01641+K17284+K01059+K00029+K00864+K00029+K08771+K01388+K08768+K07296+K08753+K06272+K08752+K08536+K06086+K08745+K08526+K08754+K00249+K00864
Vitamin B6 metabolism	ko00750	7	10	ENSGALG00000007677;ENSGALG00000008185;ENSGALG00000015180;ENSGALG00000016205;ENSGALG00000020876;ENSGALG00000023131;ENSGALG00000052280	K01733+K00157+K00831+K00868+K00157+K07758+K00157
Glycosylphosphatidylinositol (GPI)-anchor biosynthesis	ko00563	6	27	ENSGALG00000002064;ENSGALG00000010768;ENSGALG00000015349;ENSGALG00000026294;ENSGALG00000027608;ENSGALG00000039869	K05288+K05284+K05310+K08098+K03859+K11001
MAPK signaling pathway	ko04010	144	306	ENSGALG00000000161;ENSGALG00000000681;ENSGALG00000000685;ENSGALG00000001267;ENSGALG00000001475;ENSGALG00000001926;ENSGALG00000002203;ENSGALG00000002556;ENSGALG00000003076;ENSGALG00000003126;ENSGALG00000003195;ENSGALG00000003642;ENSGALG00000003833;ENSGALG00000003845;ENSGALG00000004273;ENSGALG00000004796;ENSGALG00000005094;ENSGALG00000005653;ENSGALG00000005725;ENSGALG00000005802;ENSGALG00000005884;…	K04432+K04409+K04466+K04369+K04381+K04455+K04358+K02582+K04389+K05085+K03171+K04359+K04852+K04372+K04349+K04393+K04364+K04469+K05090+K05097+K04421+K04729+K04381+K04390+K03283+K04373+K04723+K04415+K04429+K05096+K04358+K04349+K04858+K04863+K16342+K04407+K20216+K05093+K04350+K05448+K12362+K05449+K09784+K09782+K04448+K05461+K21946+K04388+K07831+K18497+K04388+K04374+K17386+K03099+K04360+K05459+K04365+…
Ether lipid metabolism	ko00565	23	59	ENSGALG00000003483;ENSGALG00000005599;ENSGALG00000007193;ENSGALG00000008727;ENSGALG00000010645;ENSGALG00000012018;ENSGALG00000012185;ENSGALG00000012769;ENSGALG00000014711;ENSGALG00000015219;ENSGALG00000016560;ENSGALG00000021314;ENSGALG00000021658;ENSGALG00000026584;ENSGALG00000030512;ENSGALG00000044307;ENSGALG00000047761;ENSGALG00000047827;ENSGALG00000050946;ENSGALG00000054536;Gallus_gallus_newGe…	K16794+K04628+K16817+K16342+K08743+K04628+K01047+K00994+K01080+K00993+K00993+K01047+K01062+K16342+K01047+K16342+K16342+K18575+K16342+K16860+K01047+K16342+K16342
Mucin type O-glycan biosynthesis	ko00512	12	31	ENSGALG00000001130;ENSGALG00000002651;ENSGALG00000006233;ENSGALG00000009452;ENSGALG00000010960;ENSGALG00000011235;ENSGALG00000012544;ENSGALG00000013135;ENSGALG00000015166;ENSGALG00000041101;ENSGALG00000042462;ENSGALG00000054784	K00710+K03368+K00710+K00710+K00710+K00710+K00710+K00710+K00727+K00710+K03368+K00710
Renal cell carcinoma	ko05211	1	2	ENSGALG00000041422	K09592
Lysosome	ko04142	67	160	ENSGALG00000000775;ENSGALG00000001604;ENSGALG00000002138;ENSGALG00000002463;ENSGALG00000002542;ENSGALG00000003011;ENSGALG00000003194;ENSGALG00000003217;ENSGALG00000003256;ENSGALG00000003944;ENSGALG00000004112;ENSGALG00000004252;ENSGALG00000004390;ENSGALG00000004438;ENSGALG00000004948;ENSGALG00000005171;ENSGALG00000005814;ENSGALG00000006302;ENSGALG00000006876;ENSGALG00000007027;ENSGALG00000008286;…	K01368+K12309+K01197+K13444+K01195+K12404+K02154+K19363+K02154+K01201+K01206+K01365+K12397+K01135+K01189+K12395+K12316+K01052+K13289+K01565+K13444+K12388+K06562+K01197+K06528+K01137+K10532+K01202+K12309+K12347+K12384+K12404+K01365+K01206+K12373+K01217+K12388+K12385+K12390+K01275+K01363+K01052+K12316+K12383+K01371+K01158+K01197+K01279+K01363+K01205+K14379+K01366+K02146+K02154+K12350+K19363+K12387+…
Cortisol synthesis and secretion	ko04927	1	2	Gallus_gallus_newGene_7156	K22398
Drug metabolism - cytochrome P450	ko00982	21	36	ENSGALG00000005204;ENSGALG00000006344;ENSGALG00000008185;ENSGALG00000008409;ENSGALG00000010402;ENSGALG00000011805;ENSGALG00000012245;ENSGALG00000013098;ENSGALG00000014708;ENSGALG00000016224;ENSGALG00000016324;ENSGALG00000016325;ENSGALG00000016328;ENSGALG00000020876;ENSGALG00000028551;ENSGALG00000030614;ENSGALG00000032836;ENSGALG00000036044;ENSGALG00000040573;ENSGALG00000052280;ENSGALG00000055048	K00799+K00799+K00157+K00799+K04097+K00699+K00121+K00799+K13299+K00274+K00799+K00799+K00799+K00157+K00799+K13951+K00274+K00129+K00485+K00157+K00129
Progesterone-mediated oocyte maturation	ko04914	30	88	ENSGALG00000002150;ENSGALG00000002583;ENSGALG00000002816;ENSGALG00000003085;ENSGALG00000004161;ENSGALG00000004224;ENSGALG00000006035;ENSGALG00000006588;ENSGALG00000006912;ENSGALG00000007097;ENSGALG00000007610;ENSGALG00000007768;ENSGALG00000007779;ENSGALG00000008233;ENSGALG00000010175;ENSGALG00000010335;ENSGALG00000011881;ENSGALG00000012755;ENSGALG00000012865;ENSGALG00000016608;ENSGALG00000030251;…	K02602+K00922+K08837+K02087+K21770+K06679+K13296+K03352+K02602+K04373+K03355+K11481+K08049+K02178+K04079+K02649+K06627+K05459+K04365+K08043+K08048+K04441+K08045+K08042+K04079+K04456+K04630+K06645+K03358+K02602
Glycosphingolipid biosynthesis - lacto and neolacto series	ko00601	12	28	ENSGALG00000002022;ENSGALG00000007003;ENSGALG00000007717;ENSGALG00000013211;ENSGALG00000014128;ENSGALG00000015252;ENSGALG00000022718;ENSGALG00000028803;ENSGALG00000032526;ENSGALG00000034975;ENSGALG00000050532;ENSGALG00000051274	K07966+K03494+K00742+K03371+K01988+K03792+K07632+K07971+K03766+K07635+K07970+K07820
Tuberculosis	ko05152	2	7	ENSGALG00000028978;ENSGALG00000049356	K08862+K08060
Hepatitis B	ko05161	1	2	ENSGALG00000013503	K05401
Homologous recombination	ko03440	9	42	ENSGALG00000003484;ENSGALG00000011533;ENSGALG00000012766;ENSGALG00000014982;ENSGALG00000030313;ENSGALG00000037686;ENSGALG00000039171;ENSGALG00000045938;ENSGALG00000050752	K10683+K10880+K19528+K20773+K04482+K10867+K10873+K20773+K03505
Transcriptional misregulation in cancer	ko05202	8	14	ENSGALG00000009654;ENSGALG00000013617;ENSGALG00000014468;ENSGALG00000015119;ENSGALG00000033091;ENSGALG00000035679;ENSGALG00000036358;ENSGALG00000039172	K15622+K05096+K15622+K15623+K10053+K15612+K15612+K15627
Biosynthesis of amino acids	ko01230	34	71	ENSGALG00000002377;ENSGALG00000002397;ENSGALG00000002479;ENSGALG00000002558;ENSGALG00000002576;ENSGALG00000002638;ENSGALG00000006543;ENSGALG00000007300;ENSGALG00000007484;ENSGALG00000007677;ENSGALG00000008518;ENSGALG00000008818;ENSGALG00000009519;ENSGALG00000009748;ENSGALG00000011331;ENSGALG00000012754;ENSGALG00000013177;ENSGALG00000014528;ENSGALG00000015180;ENSGALG00000015544;ENSGALG00000015960;…	K01689+K01079+K00789+K01755+K01755+K01754+K00850+K00286+K14454+K01733+K01915+K00031+K01476+K01953+K01758+K00500+K00826+K01689+K00831+K01623+K01807+K01697+K00948+K01940+K01620+K00850+K00814+K00286+K12657+K00616+K01915+K01958+K00948+K01697
Mitophagy - animal	ko04137	21	66	ENSGALG00000000769;ENSGALG00000002973;ENSGALG00000004509;ENSGALG00000006197;ENSGALG00000010476;ENSGALG00000010870;ENSGALG00000011562;ENSGALG00000011592;ENSGALG00000011870;ENSGALG00000012135;ENSGALG00000013818;ENSGALG00000015297;ENSGALG00000029260;ENSGALG00000035487;ENSGALG00000035804;ENSGALG00000037593;ENSGALG00000037601;ENSGALG00000039409;ENSGALG00000039878;ENSGALG00000041277;ENSGALG00000043405	K07898+K08334+K08770+K03097+K15464+K04448+K04556+K07831+K08268+K04374+K21361+K09408+K02833+K04684+K14381+K05688+K19945+K04735+K15590+K04551+K15465
HIF-1 signaling pathway	ko04066	3	4	ENSGALG00000006342;ENSGALG00000013617;ENSGALG00000041422	K00016+K05096+K09592
Ferroptosis	ko04216	21	39	ENSGALG00000000209;ENSGALG00000003281;ENSGALG00000005002;ENSGALG00000005206;ENSGALG00000006453;ENSGALG00000006644;ENSGALG00000007220;ENSGALG00000008088;ENSGALG00000008840;ENSGALG00000009758;ENSGALG00000010628;ENSGALG00000010741;ENSGALG00000012117;ENSGALG00000012298;ENSGALG00000012847;ENSGALG00000014570;ENSGALG00000016261;ENSGALG00000016313;ENSGALG00000016348;ENSGALG00000028696;ENSGALG00000043618	K05634+K21456+K15040+K01897+K14736+K01897+K00522+K01897+K01897+K13869+K01897+K10435+K10142+K14714+K13869+K13515+K21421+K11204+K00657+K13625+K14685
Fluid shear stress and atherosclerosis	ko05418	1	5	ENSGALG00000005675	K12160
Osteoclast differentiation	ko04380	5	10	ENSGALG00000002113;ENSGALG00000008408;ENSGALG00000015573;ENSGALG00000016797;ENSGALG00000054619	K07361+K08091+K14380+K14380+K08091
Alzheimer disease	ko05010	1	8	ENSGALG00000003241	K04129
ECM-receptor interaction	ko04512	92	319	ENSGALG00000002646;ENSGALG00000003283;ENSGALG00000003578;ENSGALG00000003589;ENSGALG00000003777;ENSGALG00000003923;ENSGALG00000003932;ENSGALG00000004538;ENSGALG00000004620;ENSGALG00000005024;ENSGALG00000005321;ENSGALG00000005974;ENSGALG00000006802;ENSGALG00000008007;ENSGALG00000008141;ENSGALG00000008193;ENSGALG00000008439;ENSGALG00000008747;ENSGALG00000008980;ENSGALG00000009626;ENSGALG00000009641;…	K06476+K04659+K05717+K06251+K23379+K06238+K16338+K06252+K05635+K06263+K06240+K06238+K06243+K06587+K06237+K06249+K06259+K06584+K06238+K16857+K06236+K23379+K06589+K05637+K04659+K06481+K06241+K06240+K06266+K06257+K06824+K06237+K06493+K03900+K06248+K06585+K06263+K19719+K06264+K23379+K06264+K06255+K06238+K06583+K06237+K06265+K06238+K06252+K06236+K06483+K06267+K06262+K23379+K06264+K06260+K06264+K06264+…
Cardiac muscle contraction	ko04260	33	85	ENSGALG00000000302;ENSGALG00000001459;ENSGALG00000001564;ENSGALG00000003521;ENSGALG00000004582;ENSGALG00000005448;ENSGALG00000005749;ENSGALG00000008066;ENSGALG00000008486;ENSGALG00000008544;ENSGALG00000008591;ENSGALG00000008593;ENSGALG00000009400;ENSGALG00000009844;ENSGALG00000010812;ENSGALG00000013022;ENSGALG00000014121;ENSGALG00000014848;ENSGALG00000015018;ENSGALG00000015233;ENSGALG00000025842;…	K12045+K05865+K05853+K10373+K10351+K12749+K02263+K00419+K04858+K05849+K04863+K01540+K05849+K12314+K04962+K04850+K02264+K23449+K23445+K01540+K10374+K04866+K02272+K01539+K02261+K05742+K17751+K17751+K04857+K04859+K02273+K04859+K02266
Various types of N-glycan biosynthesis	ko00513	15	55	ENSGALG00000000225;ENSGALG00000000255;ENSGALG00000001038;ENSGALG00000002022;ENSGALG00000008539;ENSGALG00000009830;ENSGALG00000010221;ENSGALG00000014878;ENSGALG00000014933;ENSGALG00000019489;ENSGALG00000025792;ENSGALG00000031212;ENSGALG00000036443;ENSGALG00000052286;Gallus_gallus_newGene_5649	K13748+K01231+K01230+K07966+K03847+K00738+K01231+K01230+K12373+K09673+K03843+K00736+K00717+K00726+K09657
Human immunodeficiency virus 1 infection	ko05170	2	6	ENSGALG00000054240;Gallus_gallus_newGene_4069	K12393+K12393
Phospholipase D signaling pathway	ko04072	6	7	ENSGALG00000003412;ENSGALG00000008408;ENSGALG00000035690;ENSGALG00000047761;ENSGALG00000050946;ENSGALG00000054619	K08732+K08091+K04351+K16342+K16342+K08091
beta-Alanine metabolism	ko00410	8	30	ENSGALG00000004763;ENSGALG00000010211;ENSGALG00000015977;ENSGALG00000016536;ENSGALG00000019514;ENSGALG00000036044;ENSGALG00000043435;ENSGALG00000055048	K00128+K00140+K12259+K07515+K08660+K00129+K14755+K00129
Spliceosome	ko03040	37	133	ENSGALG00000000377;ENSGALG00000000533;ENSGALG00000002087;ENSGALG00000002415;ENSGALG00000002773;ENSGALG00000004705;ENSGALG00000004874;ENSGALG00000006332;ENSGALG00000006457;ENSGALG00000006512;ENSGALG00000006531;ENSGALG00000006596;ENSGALG00000006817;ENSGALG00000006843;ENSGALG00000009257;ENSGALG00000009421;ENSGALG00000009838;ENSGALG00000009985;ENSGALG00000011409;ENSGALG00000011931;ENSGALG00000011953;…	K12887+K12892+K12882+K12878+K11095+K12873+K09567+K12840+K12885+K03283+K12897+K11088+K12864+K12883+K12862+K12893+K12874+K12625+K11098+K12845+K12834+K12886+K12741+K09564+K12820+K12869+K12836+K12833+K12880+K03283+K11094+K12887+K12827+K11086+K12876+K12838+K12876
Choline metabolism in cancer	ko05231	3	5	ENSGALG00000003412;ENSGALG00000047761;ENSGALG00000050946	K08732+K16342+K16342
Metabolism of xenobiotics by cytochrome P450	ko00980	21	39	ENSGALG00000001325;ENSGALG00000001373;ENSGALG00000005204;ENSGALG00000006344;ENSGALG00000008409;ENSGALG00000010303;ENSGALG00000010402;ENSGALG00000011805;ENSGALG00000012245;ENSGALG00000012860;ENSGALG00000013098;ENSGALG00000014708;ENSGALG00000016324;ENSGALG00000016325;ENSGALG00000016328;ENSGALG00000028551;ENSGALG00000028858;ENSGALG00000030614;ENSGALG00000031013;ENSGALG00000036044;ENSGALG00000055048	K07408+K15680+K00799+K00799+K00799+K01253+K04097+K00699+K00121+K15680+K00799+K13299+K00799+K00799+K00799+K00799+K15680+K13951+K00078+K00129+K00129
cAMP signaling pathway	ko04024	2	7	ENSGALG00000003241;ENSGALG00000035690	K04129+K04351
Toll-like receptor signaling pathway	ko04620	41	117	ENSGALG00000001267;ENSGALG00000002583;ENSGALG00000005947;ENSGALG00000006402;ENSGALG00000006756;ENSGALG00000007001;ENSGALG00000007015;ENSGALG00000007356;ENSGALG00000007625;ENSGALG00000008346;ENSGALG00000009239;ENSGALG00000009392;ENSGALG00000010335;ENSGALG00000010870;ENSGALG00000013503;ENSGALG00000014297;ENSGALG00000014585;ENSGALG00000015474;ENSGALG00000016590;ENSGALG00000017485;ENSGALG00000024470;…	K04369+K00922+K04729+K05404+K05399+K10160+K03160+K04415+K02373+K04398+K10159+K10168+K02649+K04448+K05401+K09447+K05408+K05412+K05404+K10169+K05408+K10030+K05398+K04734+K04379+K01371+K04519+K05130+K04441+K05400+K12964+K04456+K12964+K10159+K05425+K04391+K04735+K09446+K12499+K05403+K04431
Dopaminergic synapse	ko04728	2	5	ENSGALG00000028602;ENSGALG00000051202	K15493+K00545
Steroid hormone biosynthesis	ko00140	25	42	ENSGALG00000001325;ENSGALG00000001373;ENSGALG00000002024;ENSGALG00000004436;ENSGALG00000004449;ENSGALG00000005403;ENSGALG00000005467;ENSGALG00000010625;ENSGALG00000011805;ENSGALG00000011894;ENSGALG00000012834;ENSGALG00000012860;ENSGALG00000023472;ENSGALG00000028326;ENSGALG00000028858;ENSGALG00000029435;ENSGALG00000035375;ENSGALG00000036787;ENSGALG00000036831;ENSGALG00000037852;ENSGALG00000039742;…	K07408+K15680+K00545+K07424+K07424+K22970+K13368+K12344+K00699+K07414+K00251+K15680+K01015+K00071+K15680+K07430+K00545+K10251+K07413+K13373+K00513+K07413+K00070+K00545+K07413
Glycosaminoglycan biosynthesis - keratan sulfate	ko00533	4	17	ENSGALG00000002022;ENSGALG00000002651;ENSGALG00000036443;ENSGALG00000042462	K07966+K03368+K00717+K03368
mRNA surveillance pathway	ko03015	30	100	ENSGALG00000002087;ENSGALG00000002262;ENSGALG00000003084;ENSGALG00000004123;ENSGALG00000004714;ENSGALG00000006462;ENSGALG00000006843;ENSGALG00000007757;ENSGALG00000008092;ENSGALG00000009288;ENSGALG00000010052;ENSGALG00000011685;ENSGALG00000013962;ENSGALG00000015458;ENSGALG00000015787;ENSGALG00000016702;ENSGALG00000016815;ENSGALG00000017075;ENSGALG00000023364;ENSGALG00000026081;ENSGALG00000033099;…	K12882+K03265+K14397+K13126+K14404+K04382+K12883+K14406+K14285+K14325+K11583+K14408+K14416+K11583+K13917+K11583+K14328+K08873+K14404+K14411+K14376+K11583+K12876+K15544+K03267+K14294+K12876+K14376+K11583+K14376
Primary bile acid biosynthesis	ko00120	6	13	ENSGALG00000006352;ENSGALG00000007132;ENSGALG00000011162;ENSGALG00000012834;ENSGALG00000029435;Gallus_gallus_newGene_8317	K10223+K10214+K07440+K00251+K07430+K12408
Focal adhesion	ko04510	128	237	ENSGALG00000000336;ENSGALG00000000681;ENSGALG00000001793;ENSGALG00000002548;ENSGALG00000002583;ENSGALG00000002646;ENSGALG00000002853;ENSGALG00000003283;ENSGALG00000003578;ENSGALG00000003589;ENSGALG00000003636;ENSGALG00000003642;ENSGALG00000003712;ENSGALG00000003923;ENSGALG00000004273;ENSGALG00000004369;ENSGALG00000004538;ENSGALG00000004582;ENSGALG00000004620;ENSGALG00000004796;ENSGALG00000005079;…	K12329+K04409+K12756+K06271+K00922+K06476+K05726+K04659+K05717+K06251+K06273+K04359+K06277+K06238+K04349+K06279+K06252+K10351+K05635+K04393+K05700+K04364+K06240+K06275+K05097+K06238+K00907+K06243+K05760+K05096+K06587+K06237+K06249+K04349+K12959+K06584+K06238+K03853+K16857+K06236+K13709+K05448+K06270+K02649+K05449+K04448+K06589+K00907+K17386+K03099+K05459+K00907+K04365+K02161+K05096+K06275+K06275+…
Huntington disease	ko05016	3	6	ENSGALG00000006775;ENSGALG00000011384;ENSGALG00000047565	K05625+K11829+K03006
mTOR signaling pathway	ko04150	67	171	ENSGALG00000000550;ENSGALG00000000839;ENSGALG00000001097;ENSGALG00000001267;ENSGALG00000001600;ENSGALG00000002207;ENSGALG00000002583;ENSGALG00000003205;ENSGALG00000003284;ENSGALG00000003458;ENSGALG00000003547;ENSGALG00000004727;ENSGALG00000004816;ENSGALG00000004959;ENSGALG00000005094;ENSGALG00000005790;ENSGALG00000005845;ENSGALG00000006791;ENSGALG00000007097;ENSGALG00000007780;ENSGALG00000007919;…	K08271+K01384+K01064+K04369+K02353+K02152+K00922+K07205+K02152+K08269+K03875+K08269+K09594+K16172+K04364+K20402+K13780+K20403+K04373+K03259+K03259+K20411+K02353+K23080+K17532+K14004+K02432+K02649+K07198+K01357+K00445+K03099+K20396+K05459+K04365+K00444+K02150+K20064+K02148+K15728+K08272+K02354+K20400+K02833+K00182+K02376+K02235+K16186+K04456+K00182+K02432+K00572+K00714+K20394+K19662+K03158+K04527+…
ErbB signaling pathway	ko04012	36	89	ENSGALG00000000681;ENSGALG00000000949;ENSGALG00000001267;ENSGALG00000002583;ENSGALG00000003126;ENSGALG00000003205;ENSGALG00000003282;ENSGALG00000003875;ENSGALG00000004369;ENSGALG00000005088;ENSGALG00000005094;ENSGALG00000005621;ENSGALG00000010335;ENSGALG00000010864;ENSGALG00000010866;ENSGALG00000010870;ENSGALG00000012273;ENSGALG00000012865;ENSGALG00000015351;ENSGALG00000016799;ENSGALG00000026896;…	K04409+K08523+K04369+K00922+K05085+K07205+K11224+K06619+K06279+K04515+K04364+K04515+K02649+K09784+K09782+K04448+K03099+K04365+K22517+K19862+K06625+K06625+K04707+K02833+K04515+K05859+K05456+K04456+K01116+K19662+K04361+K04515+K17449+K04431+K06279+K01116
Selenocompound metabolism	ko00450	6	16	ENSGALG00000003689;ENSGALG00000006188;ENSGALG00000011331;ENSGALG00000034768;ENSGALG00000035345;ENSGALG00000039363	K13811+K00816+K01758+K01874+K22182+K22182
Apoptosis - fly	ko04214	1	2	ENSGALG00000010570	K01527
Yersinia infection	ko05135	2	8	ENSGALG00000002113;ENSGALG00000003792	K07361+K17698
C-type lectin receptor signaling pathway	ko04625	37	97	ENSGALG00000000681;ENSGALG00000000685;ENSGALG00000001889;ENSGALG00000002016;ENSGALG00000002583;ENSGALG00000005653;ENSGALG00000006583;ENSGALG00000006785;ENSGALG00000007963;ENSGALG00000008294;ENSGALG00000008346;ENSGALG00000008424;ENSGALG00000010335;ENSGALG00000010870;ENSGALG00000011592;ENSGALG00000012020;ENSGALG00000014071;ENSGALG00000015216;ENSGALG00000015351;ENSGALG00000024466;ENSGALG00000026445;…	K04409+K04466+K12794+K06068+K00922+K04469+K14957+K09444+K17332+K04958+K04398+K02183+K02649+K04448+K07831+K04959+K04959+K05855+K22517+K21083+K02183+K04734+K07369+K08862+K02833+K04519+K04441+K05859+K04456+K07293+K05425+K04735+K05492+K12496+K04446+K08601+K07983
Fc gamma R-mediated phagocytosis	ko04666	6	6	ENSGALG00000008408;ENSGALG00000032335;ENSGALG00000037726;ENSGALG00000047761;ENSGALG00000050946;ENSGALG00000054619	K08091+K13536+K12561+K16342+K16342+K08091
Sulfur relay system	ko04122	3	12	ENSGALG00000012488;ENSGALG00000032619;ENSGALG00000040840	K01011+K14168+K01011
Human T-cell leukemia virus 1 infection	ko05166	2	7	ENSGALG00000002107;ENSGALG00000021304	K15306+K15304
Pyrimidine metabolism	ko00240	25	73	ENSGALG00000000802;ENSGALG00000002932;ENSGALG00000005961;ENSGALG00000006608;ENSGALG00000007078;ENSGALG00000007191;ENSGALG00000008179;ENSGALG00000008936;ENSGALG00000010674;ENSGALG00000013073;ENSGALG00000014897;ENSGALG00000015230;ENSGALG00000015833;ENSGALG00000016442;ENSGALG00000016471;ENSGALG00000017004;ENSGALG00000021274;ENSGALG00000028501;ENSGALG00000028982;ENSGALG00000029746;ENSGALG00000030493;…	K00254+K00940+K00893+K01081+K01510+K00857+K01081+K01510+K01493+K00757+K00560+K00940+K19970+K10808+K01081+K01493+K01510+K00893+K13809+K01081+K01510+K01513+K01513+K00560+K01513
Intestinal immune network for IgA production	ko04672	27	75	ENSGALG00000000141;ENSGALG00000000158;ENSGALG00000000685;ENSGALG00000006415;ENSGALG00000007015;ENSGALG00000008656;ENSGALG00000008669;ENSGALG00000009870;ENSGALG00000012357;ENSGALG00000014280;ENSGALG00000014750;ENSGALG00000014754;ENSGALG00000015474;ENSGALG00000016852;ENSGALG00000024122;ENSGALG00000030940;ENSGALG00000031325;ENSGALG00000031978;ENSGALG00000036395;ENSGALG00000038393;ENSGALG00000041577;…	K06752+K06752+K04466+K03161+K03160+K06713+K06470+K05433+K04189+K10989+K10785+K10785+K05412+K05476+K05150+K06752+K13375+K06856+K10784+K06752+K06483+K06856+K06856+K06856+K06752+K06856+K06856
Adipocytokine signaling pathway	ko04920	40	74	ENSGALG00000001678;ENSGALG00000001749;ENSGALG00000003195;ENSGALG00000003267;ENSGALG00000003286;ENSGALG00000004959;ENSGALG00000005043;ENSGALG00000005206;ENSGALG00000005554;ENSGALG00000006644;ENSGALG00000006758;ENSGALG00000007077;ENSGALG00000008088;ENSGALG00000008439;ENSGALG00000008840;ENSGALG00000010628;ENSGALG00000010826;ENSGALG00000010899;ENSGALG00000010983;ENSGALG00000011058;ENSGALG00000014515;…	K07199+K15013+K03171+K04692+K15013+K16172+K01946+K01897+K07296+K01897+K07296+K08765+K01897+K06259+K01897+K01897+K07198+K01084+K05232+K05062+K07296+K04447+K07296+K04696+K04734+K01084+K01946+K04456+K07293+K07200+K04735+K03158+K07359+K08526+K07202+K05872+K01946+K07191+K18052+K07187
Natural killer cell mediated cytotoxicity	ko04650	3	7	ENSGALG00000002113;ENSGALG00000008447;ENSGALG00000013512	K07361+K07990+K07986
Sulfur metabolism	ko00920	10	13	ENSGALG00000000866;ENSGALG00000003689;ENSGALG00000009576;ENSGALG00000012488;ENSGALG00000018415;ENSGALG00000035993;ENSGALG00000040840;ENSGALG00000044342;ENSGALG00000050187;ENSGALG00000051623	K17285+K13811+K01082+K01011+K17285+K00387+K01011+K22966+K17285+K17285
Complement and coagulation cascades	ko04610	6	14	ENSGALG00000005077;ENSGALG00000012802;ENSGALG00000014835;ENSGALG00000029298;ENSGALG00000040644;ENSGALG00000044799	K03899+K03917+K03996+K03902+K03999+K19822
Thermogenesis	ko04714	2	7	ENSGALG00000009352;ENSGALG00000052924	K22198+K22198
FoxO signaling pathway	ko04068	55	135	ENSGALG00000001267;ENSGALG00000001678;ENSGALG00000002583;ENSGALG00000003074;ENSGALG00000003076;ENSGALG00000003267;ENSGALG00000003547;ENSGALG00000003939;ENSGALG00000004161;ENSGALG00000004959;ENSGALG00000005094;ENSGALG00000006008;ENSGALG00000007240;ENSGALG00000007307;ENSGALG00000007357;ENSGALG00000009179;ENSGALG00000009800;ENSGALG00000010335;ENSGALG00000010476;ENSGALG00000010826;ENSGALG00000010899;…	K04369+K07199+K00922+K15010+K04389+K04692+K03875+K17845+K21770+K16172+K04364+K15010+K04721+K11838+K15618+K04721+K11431+K02649+K15464+K07198+K01084+K04388+K10146+K04388+K03099+K04603+K05459+K04365+K05072+K08861+K15010+K09408+K17847+K06625+K04402+K06625+K08862+K02833+K04402+K01084+K03781+K04441+K13375+K04674+K04456+K23605+K07200+K04361+K04527+K10305+K07191+K17848+K16341+K12358+K07187
Non-small cell lung cancer	ko05223	1	1	ENSGALG00000038951	K09850
Glycosphingolipid biosynthesis - ganglio series	ko00604	10	18	ENSGALG00000001604;ENSGALG00000002651;ENSGALG00000005063;ENSGALG00000005298;ENSGALG00000009027;ENSGALG00000011328;ENSGALG00000013211;ENSGALG00000014933;ENSGALG00000040028;ENSGALG00000042462	K12309+K03368+K03374+K03376+K03373+K12309+K03371+K12373+K12309+K03368
Notch signaling pathway	ko04330	27	98	ENSGALG00000001600;ENSGALG00000002841;ENSGALG00000003120;ENSGALG00000003369;ENSGALG00000003952;ENSGALG00000007929;ENSGALG00000008514;ENSGALG00000009738;ENSGALG00000010386;ENSGALG00000011182;ENSGALG00000011244;ENSGALG00000011696;ENSGALG00000012075;ENSGALG00000012442;ENSGALG00000012575;ENSGALG00000012709;ENSGALG00000014991;ENSGALG00000017199;ENSGALG00000027897;ENSGALG00000028253;ENSGALG00000033971;…	K02353+K05948+K06065+K06062+K06053+K02353+K06051+K04496+K06051+K06051+K21635+K21635+K06058+K05948+K04497+K23616+K06067+K06061+K06058+K23616+K04497+K05948+K06056+K06065+K09091+K04497+K06058
Amoebiasis	ko05146	1	3	ENSGALG00000040644	K03999
Arrhythmogenic right ventricular cardiomyopathy	ko05412	6	10	ENSGALG00000003886;ENSGALG00000009670;ENSGALG00000012913;ENSGALG00000013968;ENSGALG00000017122;ENSGALG00000029917	K12563+K12565+K12642+K12566+K12564+K12565
Insulin secretion	ko04911	2	2	ENSGALG00000001849;ENSGALG00000035690	K16882+K04351
Arginine and proline metabolism	ko00330	29	51	ENSGALG00000003614;ENSGALG00000004763;ENSGALG00000006134;ENSGALG00000006334;ENSGALG00000006677;ENSGALG00000007300;ENSGALG00000007484;ENSGALG00000007728;ENSGALG00000008177;ENSGALG00000008352;ENSGALG00000009519;ENSGALG00000011511;ENSGALG00000015602;ENSGALG00000015977;ENSGALG00000016224;ENSGALG00000016348;ENSGALG00000016379;ENSGALG00000016444;ENSGALG00000019514;ENSGALG00000023435;ENSGALG00000029295;…	K01583+K00128+K18123+K11142+K00472+K00286+K14454+K00318+K13240+K00933+K01476+K00933+K00933+K12259+K00274+K00657+K00802+K01581+K08660+K00613+K01581+K00274+K00286+K12657+K00542+K00472+K14755+K13242+K00933
Amino sugar and nucleotide sugar metabolism	ko00520	26	55	ENSGALG00000002725;ENSGALG00000004614;ENSGALG00000008349;ENSGALG00000008855;ENSGALG00000011016;ENSGALG00000012414;ENSGALG00000013229;ENSGALG00000014122;ENSGALG00000014933;ENSGALG00000015263;ENSGALG00000016801;ENSGALG00000021039;ENSGALG00000023760;ENSGALG00000026195;ENSGALG00000031359;ENSGALG00000034855;ENSGALG00000034948;ENSGALG00000039394;ENSGALG00000039705;ENSGALG00000041181;ENSGALG00000041993;…	K00972+K01639+K00966+K00963+K01835+K00621+K21749+K00326+K12373+K00972+K08678+K00844+K01183+K00965+K12407+K00844+K00972+K15779+K00820+K01443+K00012+K05305+K01097+K01810+K00884+K01787
Signaling pathways regulating pluripotency of stem cells	ko04550	1	4	ENSGALG00000001229	K18499
Tight junction	ko04530	73	183	ENSGALG00000000748;ENSGALG00000001214;ENSGALG00000001472;ENSGALG00000001621;ENSGALG00000001678;ENSGALG00000003353;ENSGALG00000004582;ENSGALG00000004796;ENSGALG00000005207;ENSGALG00000005846;ENSGALG00000006002;ENSGALG00000006292;ENSGALG00000006462;ENSGALG00000006520;ENSGALG00000007125;ENSGALG00000007408;ENSGALG00000007994;ENSGALG00000008444;ENSGALG00000009355;ENSGALG00000009364;ENSGALG00000009581;…	K06097+K06093+K06785+K06087+K07199+K12791+K10351+K04393+K21112+K06095+K20479+K18584+K04382+K10352+K04237+K21109+K06093+K07374+K06087+K06069+K06091+K07198+K04448+K21112+K07374+K06093+K08007+K04514+K21108+K21108+K06735+K05731+K06786+K16175+K17388+K06087+K06087+K06087+K21112+K12755+K04802+K21111+K06448+K06099+K05031+K13305+K06087+K07200+K05763+K07374+K05763+K06106+K07374+K07374+K09489+K12075+K21109+…
Glycerophospholipid metabolism	ko00564	45	112	ENSGALG00000001730;ENSGALG00000003841;ENSGALG00000006872;ENSGALG00000007193;ENSGALG00000008380;ENSGALG00000008727;ENSGALG00000009130;ENSGALG00000011221;ENSGALG00000011227;ENSGALG00000011481;ENSGALG00000012061;ENSGALG00000012185;ENSGALG00000012681;ENSGALG00000012769;ENSGALG00000014570;ENSGALG00000014711;ENSGALG00000015219;ENSGALG00000016329;ENSGALG00000016412;ENSGALG00000016456;ENSGALG00000016560;…	K00901+K00901+K01613+K16817+K00901+K16342+K18695+K13506+K00981+K00006+K00006+K01047+K13517+K00994+K13515+K01080+K00993+K19007+K13517+K15728+K00993+K00901+K01047+K16342+K00650+K00981+K01047+K00901+K14286+K14676+K00629+K01517+K13506+K16342+K18693+K14676+K01049+K16342+K00006+K13509+K16342+K16860+K01047+K16342+K16342
Fatty acid degradation	ko00071	18	39	ENSGALG00000001749;ENSGALG00000003286;ENSGALG00000004763;ENSGALG00000005206;ENSGALG00000006644;ENSGALG00000007077;ENSGALG00000008040;ENSGALG00000008088;ENSGALG00000008840;ENSGALG00000010628;ENSGALG00000010681;ENSGALG00000011659;ENSGALG00000012245;ENSGALG00000016536;ENSGALG00000017163;ENSGALG00000028135;ENSGALG00000030614;ENSGALG00000051260	K15013+K15013+K00128+K01897+K01897+K08765+K09479+K01897+K01897+K01897+K08766+K00626+K00121+K07515+K00626+K00626+K13951+K00249
Prion disease	ko05020	2	8	ENSGALG00000014835;ENSGALG00000040644	K03996+K03999
Non-homologous end-joining	ko03450	4	14	ENSGALG00000007753;ENSGALG00000013926;ENSGALG00000015620;ENSGALG00000033781	K03512+K10887+K10886+K04799
Lipoic acid metabolism	ko00785	2	3	ENSGALG00000016758;ENSGALG00000047148	K10105+K23735
Pathways in cancer	ko05200	4	17	ENSGALG00000003412;ENSGALG00000033091;ENSGALG00000038951;ENSGALG00000041422	K08732+K10053+K09850+K09592
Kaposi sarcoma-associated herpesvirus infection	ko05167	2	7	ENSGALG00000004621;ENSGALG00000013503	K12365+K05401
Aminoacyl-tRNA biosynthesis	ko00970	20	53	ENSGALG00000001850;ENSGALG00000003288;ENSGALG00000004813;ENSGALG00000005236;ENSGALG00000005694;ENSGALG00000006427;ENSGALG00000007353;ENSGALG00000007494;ENSGALG00000009598;ENSGALG00000010097;ENSGALG00000011228;ENSGALG00000012355;ENSGALG00000015338;ENSGALG00000034768;ENSGALG00000039385;ENSGALG00000040258;ENSGALG00000040506;ENSGALG00000048773;ENSGALG00000050047;ENSGALG00000050995	K01887+K01868+K01870+K01890+K01880+K01883+K00604+K01869+K14163+K02434+K01867+K22503+K02433+K01874+K01886+K01889+K01893+K01873+K01873+K01890
Human papillomavirus infection	ko05165	3	7	ENSGALG00000003284;ENSGALG00000008980;ENSGALG00000013503	K02152+K06238+K05401
Ribosome biogenesis in eukaryotes	ko03008	48	292	ENSGALG00000000638;ENSGALG00000001613;ENSGALG00000001975;ENSGALG00000002239;ENSGALG00000002569;ENSGALG00000002624;ENSGALG00000003260;ENSGALG00000003472;ENSGALG00000003906;ENSGALG00000005535;ENSGALG00000005558;ENSGALG00000006197;ENSGALG00000006225;ENSGALG00000006792;ENSGALG00000007058;ENSGALG00000007124;ENSGALG00000008092;ENSGALG00000008454;ENSGALG00000008794;ENSGALG00000010275;ENSGALG00000011931;…	K14548+K14538+K14574+K14570+K07936+K14569+K14557+K14566+K14559+K14562+K14555+K03097+K14536+K03538+K14539+K03537+K14285+K14565+K14523+K14566+K12845+K14549+K14521+K07179+K14572+K11128+K18532+K14574+K14290+K14544+K14546+K14550+K11129+K03264+K14530+K14290+K14525+K14560+K14552+K14558+K14558+K14530+K14530+K14530+K14530+K14530+K14530+K14530
RNA degradation	ko03018	20	73	ENSGALG00000002377;ENSGALG00000003091;ENSGALG00000003245;ENSGALG00000004123;ENSGALG00000006543;ENSGALG00000007364;ENSGALG00000008094;ENSGALG00000008765;ENSGALG00000009985;ENSGALG00000010042;ENSGALG00000011884;ENSGALG00000014528;ENSGALG00000016930;ENSGALG00000017048;ENSGALG00000028675;ENSGALG00000033271;ENSGALG00000040373;ENSGALG00000042641;ENSGALG00000043545;Gallus_gallus_newGene_10603	K01689+K01148+K12620+K13126+K00850+K14443+K04077+K12592+K12625+K12605+K03678+K01689+K12585+K12586+K12597+K00850+K03679+K12617+K00962+K12587
Apelin signaling pathway	ko04371	62	133	ENSGALG00000000608;ENSGALG00000001267;ENSGALG00000001678;ENSGALG00000002973;ENSGALG00000003709;ENSGALG00000003939;ENSGALG00000004582;ENSGALG00000005448;ENSGALG00000006035;ENSGALG00000006273;ENSGALG00000006343;ENSGALG00000007779;ENSGALG00000008177;ENSGALG00000008294;ENSGALG00000008424;ENSGALG00000008544;ENSGALG00000009400;ENSGALG00000009705;ENSGALG00000010812;ENSGALG00000010826;ENSGALG00000010986;…	K05689+K04369+K07199+K08334+K01343+K17845+K10351+K12749+K13296+K00907+K12313+K08049+K13240+K04958+K02183+K05849+K05849+K04963+K04962+K07198+K04541+K07831+K00907+K04959+K00907+K04959+K04500+K04454+K08043+K08768+K21290+K02183+K04347+K02833+K08048+K04549+K08045+K08042+K09260+K04674+K04456+K05742+K06827+K04630+K23605+K05689+K04500+K07200+K06827+K09261+K09262+K04166+K12313+K05858+K21290+K07202+K13242+…
Dilated cardiomyopathy	ko05414	6	10	ENSGALG00000003886;ENSGALG00000009670;ENSGALG00000013968;ENSGALG00000017122;ENSGALG00000025842;ENSGALG00000029917	K12563+K12565+K12566+K12564+K10374+K12565
Histidine metabolism	ko00340	11	25	ENSGALG00000004763;ENSGALG00000012377;ENSGALG00000016224;ENSGALG00000019514;ENSGALG00000023436;ENSGALG00000030487;ENSGALG00000032836;ENSGALG00000033461;ENSGALG00000036044;ENSGALG00000043435;ENSGALG00000055048	K00128+K00546+K00274+K08660+K01590+K01712+K00274+K22437+K00129+K14755+K00129
Terpenoid backbone biosynthesis	ko00900	12	24	ENSGALG00000002960;ENSGALG00000006723;ENSGALG00000007267;ENSGALG00000011659;ENSGALG00000014862;ENSGALG00000014948;ENSGALG00000015397;ENSGALG00000017163;ENSGALG00000028135;ENSGALG00000028880;ENSGALG00000040340;ENSGALG00000046656	K01641+K01823+K01597+K00626+K01641+K00021+K05955+K00626+K00626+K00787+K05906+K13273
Hedgehog signaling pathway	ko04340	14	52	ENSGALG00000006379;ENSGALG00000009948;ENSGALG00000012885;ENSGALG00000015152;ENSGALG00000016034;ENSGALG00000017658;ENSGALG00000031707;ENSGALG00000035419;ENSGALG00000036114;ENSGALG00000036941;ENSGALG00000037097;ENSGALG00000040266;ENSGALG00000055105;Gallus_gallus_newGene_9099	K11988+K06231+K02161+K20020+K23664+K06232+K11990+K20033+K06226+K03347+K00910+K06230+K23664+K06232
Cellular senescence	ko04218	71	170	ENSGALG00000001143;ENSGALG00000001267;ENSGALG00000002583;ENSGALG00000003085;ENSGALG00000003205;ENSGALG00000003365;ENSGALG00000003522;ENSGALG00000004161;ENSGALG00000004355;ENSGALG00000005002;ENSGALG00000005695;ENSGALG00000006503;ENSGALG00000007963;ENSGALG00000008294;ENSGALG00000008424;ENSGALG00000008675;ENSGALG00000009233;ENSGALG00000009360;ENSGALG00000009451;ENSGALG00000009476;ENSGALG00000010186;…	K02678+K04369+K00922+K02087+K07205+K02830+K10752+K21770+K20858+K15040+K06641+K05862+K17332+K04958+K02183+K05863+K21773+K03853+K05864+K02091+K01367+K02649+K05863+K04388+K07831+K08826+K06627+K04959+K04388+K04959+K04500+K09408+K05863+K06618+K10030+K02183+K06625+K04402+K06625+K02833+K04402+K04441+K13375+K18753+K04674+K06751+K04456+K23605+K14381+K04500+K10867+K10138+K06645+K08015+K18753+K04735+K06626+…
Cholinergic synapse	ko04725	1	2	ENSGALG00000003241	K04129
Salmonella infection	ko05132	94	240	ENSGALG00000000681;ENSGALG00000000769;ENSGALG00000001014;ENSGALG00000001267;ENSGALG00000001793;ENSGALG00000002192;ENSGALG00000002198;ENSGALG00000002583;ENSGALG00000002750;ENSGALG00000002766;ENSGALG00000003195;ENSGALG00000004582;ENSGALG00000004693;ENSGALG00000004796;ENSGALG00000005522;ENSGALG00000005947;ENSGALG00000006121;ENSGALG00000006407;ENSGALG00000006474;ENSGALG00000006480;ENSGALG00000007001;…	K04409+K07898+K05754+K04369+K12756+K06478+K23938+K00922+K05750+K08849+K03171+K10351+K05757+K04393+K10418+K04729+K00923+K04722+K03094+K02620+K10160+K18441+K10418+K04721+K18985+K02373+K06083+K05482+K04398+K06111+K23282+K04491+K20183+K04721+K10159+K10168+K10415+K04079+K13744+K04448+K10416+K07864+K18441+K17637+K02161+K23938+K07873+K17923+K03671+K10358+K17388+K06083+K10169+K10420+K04397+K10418+K10030+…
Long-term depression	ko04730	3	3	ENSGALG00000017171;ENSGALG00000047761;ENSGALG00000050946	K12318+K16342+K16342
Primary immunodeficiency	ko05340	2	5	ENSGALG00000049356;Gallus_gallus_newGene_11767	K08060+K06554
Glutamatergic synapse	ko04724	4	8	ENSGALG00000032980;ENSGALG00000047761;ENSGALG00000050946;Gallus_gallus_newGene_9482	K15008+K16342+K16342+K15009
Phosphonate and phosphinate metabolism	ko00440	3	7	ENSGALG00000012769;ENSGALG00000015219;ENSGALG00000016560	K00994+K00993+K00993
Autophagy - animal	ko04140	46	151	ENSGALG00000000769;ENSGALG00000000994;ENSGALG00000001042;ENSGALG00000001209;ENSGALG00000001267;ENSGALG00000002016;ENSGALG00000002583;ENSGALG00000002973;ENSGALG00000003106;ENSGALG00000003336;ENSGALG00000003458;ENSGALG00000003476;ENSGALG00000004252;ENSGALG00000004727;ENSGALG00000004959;ENSGALG00000005790;ENSGALG00000006298;ENSGALG00000006462;ENSGALG00000008294;ENSGALG00000008918;ENSGALG00000009338;…	K07898+K07925+K18082+K21247+K04369+K06068+K00922+K08334+K10802+K08803+K08269+K08852+K01365+K08269+K16172+K20402+K08342+K04382+K04958+K06528+K17603+K03237+K02649+K15464+K07198+K07831+K08268+K02161+K01365+K08491+K08343+K21245+K01363+K02833+K01363+K16186+K04456+K14381+K17603+K10802+K07359+K08270+K20402+K08852+K18052+K07187
One carbon pool by folate	ko00670	10	20	ENSGALG00000007353;ENSGALG00000010855;ENSGALG00000010859;ENSGALG00000011797;ENSGALG00000012691;ENSGALG00000014897;ENSGALG00000026757;ENSGALG00000034344;ENSGALG00000037076;ENSGALG00000047488	K00604+K13403+K13403+K00288+K00289+K00560+K00287+K13403+K11787+K00560
VEGF signaling pathway	ko04370	25	67	ENSGALG00000001267;ENSGALG00000001926;ENSGALG00000002583;ENSGALG00000004796;ENSGALG00000007247;ENSGALG00000007963;ENSGALG00000008727;ENSGALG00000010290;ENSGALG00000010335;ENSGALG00000026584;ENSGALG00000029260;ENSGALG00000030966;ENSGALG00000033507;ENSGALG00000034081;ENSGALG00000036085;ENSGALG00000037943;ENSGALG00000040606;ENSGALG00000044307;ENSGALG00000047761;ENSGALG00000050508;ENSGALG00000050946;…	K04369+K04455+K00922+K04393+K05760+K17332+K16342+K05448+K02649+K16342+K02833+K04441+K05859+K04456+K01116+K19662+K07861+K16342+K16342+K13242+K16342+K05760+K01116+K16342+K16342
2-Oxocarboxylic acid metabolism	ko01210	4	13	ENSGALG00000007484;ENSGALG00000008818;ENSGALG00000013177;ENSGALG00000033338	K14454+K00031+K00826+K00814
Type I diabetes mellitus	ko04940	1	1	ENSGALG00000010708	K19863
Mismatch repair	ko03430	6	21	ENSGALG00000003430;ENSGALG00000008962;ENSGALG00000010748;ENSGALG00000015589;ENSGALG00000029292;ENSGALG00000050752	K10858+K08735+K10746+K08736+K04802+K03505
Glutathione metabolism	ko00480	32	50	ENSGALG00000001062;ENSGALG00000003053;ENSGALG00000003281;ENSGALG00000004521;ENSGALG00000005204;ENSGALG00000006334;ENSGALG00000006344;ENSGALG00000006565;ENSGALG00000008182;ENSGALG00000008409;ENSGALG00000008818;ENSGALG00000010402;ENSGALG00000010427;ENSGALG00000010569;ENSGALG00000013098;ENSGALG00000014708;ENSGALG00000016313;ENSGALG00000016324;ENSGALG00000016325;ENSGALG00000016328;ENSGALG00000016379;…	K00681+K11188+K21456+K00432+K00799+K11142+K00799+K18592+K07232+K00799+K00031+K04097+K00681+K05360+K00799+K13299+K11204+K00799+K00799+K00799+K00802+K10808+K01581+K00432+K11140+K00432+K00799+K01581+K20838+K18592+K20838+K00681
Viral carcinogenesis	ko05203	3	6	ENSGALG00000002107;ENSGALG00000052684;ENSGALG00000054297	K15306+K15979+K15979
Ovarian steroidogenesis	ko04913	2	3	ENSGALG00000047761;ENSGALG00000050946	K16342+K16342
Antigen processing and presentation	ko04612	2	4	ENSGALG00000033694;ENSGALG00000049356	K08059+K08060
JAK-STAT signaling pathway	ko04630	1	2	ENSGALG00000006190	K14365
Proteasome	ko03050	12	40	ENSGALG00000002937;ENSGALG00000003046;ENSGALG00000006022;ENSGALG00000008108;ENSGALG00000008163;ENSGALG00000010540;ENSGALG00000011128;ENSGALG00000011174;ENSGALG00000012408;ENSGALG00000017090;ENSGALG00000026225;ENSGALG00000030411	K06698+K02728+K02725+K03065+K06699+K02741+K03030+K02732+K03064+K11599+K03035+K02731
N-Glycan biosynthesis	ko00510	20	63	ENSGALG00000000225;ENSGALG00000000255;ENSGALG00000001038;ENSGALG00000001740;ENSGALG00000002022;ENSGALG00000004393;ENSGALG00000005550;ENSGALG00000008539;ENSGALG00000009830;ENSGALG00000010221;ENSGALG00000014878;ENSGALG00000016803;ENSGALG00000025792;ENSGALG00000031212;ENSGALG00000036443;ENSGALG00000036743;ENSGALG00000039791;ENSGALG00000046858;ENSGALG00000049949;ENSGALG00000052286	K13748+K01231+K01230+K09661+K07966+K05546+K00778+K03847+K00738+K01231+K01230+K00779+K03843+K00736+K00717+K00737+K07252+K01228+K01228+K00726
Hepatocellular carcinoma	ko05225	2	6	ENSGALG00000009352;ENSGALG00000052924	K22198+K22198
Nicotinate and nicotinamide metabolism	ko00760	17	47	ENSGALG00000002637;ENSGALG00000003558;ENSGALG00000005673;ENSGALG00000006608;ENSGALG00000008098;ENSGALG00000008179;ENSGALG00000008185;ENSGALG00000015156;ENSGALG00000015833;ENSGALG00000016471;ENSGALG00000020876;ENSGALG00000025751;ENSGALG00000029746;ENSGALG00000034397;ENSGALG00000037587;ENSGALG00000052280;ENSGALG00000054059	K06210+K00858+K06210+K01081+K03462+K01081+K00157+K10524+K19970+K01081+K00157+K10524+K01081+K01513+K01513+K00157+K01513
Steroid biosynthesis	ko00100	16	23	ENSGALG00000004106;ENSGALG00000004205;ENSGALG00000006198;ENSGALG00000006302;ENSGALG00000006964;ENSGALG00000007493;ENSGALG00000007796;ENSGALG00000009365;ENSGALG00000009560;ENSGALG00000010798;ENSGALG00000016665;ENSGALG00000023824;ENSGALG00000026817;ENSGALG00000036915;ENSGALG00000037065;ENSGALG00000037852	K00213+K00637+K01852+K01052+K07748+K07748+K07436+K05917+K07750+K09828+K00801+K01052+K07748+K00511+K00227+K13373
RNA transport	ko03013	73	420	ENSGALG00000001036;ENSGALG00000002087;ENSGALG00000002415;ENSGALG00000002569;ENSGALG00000002689;ENSGALG00000003010;ENSGALG00000003205;ENSGALG00000003259;ENSGALG00000003337;ENSGALG00000003937;ENSGALG00000004123;ENSGALG00000005530;ENSGALG00000005587;ENSGALG00000005675;ENSGALG00000005843;ENSGALG00000006428;ENSGALG00000006792;ENSGALG00000006843;ENSGALG00000007124;ENSGALG00000007299;ENSGALG00000007653;…	K00784+K12882+K12878+K07936+K14313+K14309+K07205+K03239+K03246+K13133+K13126+K03252+K03260+K12160+K03231+K10577+K03538+K12883+K03537+K13176+K14298+K03259+K03259+K14285+K03245+K03240+K03240+K14004+K14523+K14325+K03237+K14288+K03241+K03754+K03240+K03262+K14308+K14305+K03251+K14302+K13137+K13134+K14295+K14291+K14322+K14322+K14283+K03236+K03243+K14328+K00974+K12880+K14290+K14315+K03238+K14530+K12876+…
Valine, leucine and isoleucine degradation	ko00280	23	56	ENSGALG00000000081;ENSGALG00000001557;ENSGALG00000002960;ENSGALG00000003913;ENSGALG00000004763;ENSGALG00000005280;ENSGALG00000008185;ENSGALG00000010211;ENSGALG00000011659;ENSGALG00000013177;ENSGALG00000014862;ENSGALG00000016294;ENSGALG00000016536;ENSGALG00000017163;ENSGALG00000020876;ENSGALG00000021843;ENSGALG00000028135;ENSGALG00000040068;ENSGALG00000040702;ENSGALG00000041857;ENSGALG00000042246;…	K03334+K11538+K01641+K05606+K00128+K09699+K00157+K00140+K00626+K00826+K01641+K01640+K07515+K00626+K00157+K05607+K00626+K08683+K00167+K00167+K00166+K00249+K00157
Parathyroid hormone synthesis, secretion and action	ko04928	4	5	ENSGALG00000017295;ENSGALG00000029494;ENSGALG00000033609;ENSGALG00000050931	K22608+K22609+K03626+K03626
IL-17 signaling pathway	ko04657	1	5	ENSGALG00000024272	K21128
Fatty acid biosynthesis	ko00061	17	22	ENSGALG00000001749;ENSGALG00000003286;ENSGALG00000003980;ENSGALG00000005043;ENSGALG00000005206;ENSGALG00000006644;ENSGALG00000008088;ENSGALG00000008840;ENSGALG00000009714;ENSGALG00000010628;ENSGALG00000011312;ENSGALG00000030996;ENSGALG00000032763;ENSGALG00000040896;ENSGALG00000043833;ENSGALG00000048882;ENSGALG00000053860	K15013+K15013+K00665+K01946+K01897+K01897+K01897+K01897+K11539+K01897+K09458+K01946+K07512+K00665+K01071+K01946+K00665
Calcium signaling pathway	ko04020	119	249	ENSGALG00000000469;ENSGALG00000000783;ENSGALG00000001459;ENSGALG00000001564;ENSGALG00000001573;ENSGALG00000001837;ENSGALG00000003126;ENSGALG00000003138;ENSGALG00000003241;ENSGALG00000003601;ENSGALG00000003642;ENSGALG00000003833;ENSGALG00000003863;ENSGALG00000003901;ENSGALG00000004128;ENSGALG00000004355;ENSGALG00000004613;ENSGALG00000004801;ENSGALG00000005002;ENSGALG00000005088;ENSGALG00000005621;…	K04135+K04279+K05865+K05853+K05215+K16057+K05085+K04229+K04129+K05850+K04359+K04852+K05220+K05218+K04322+K20858+K05219+K07190+K15040+K04515+K04515+K05857+K00907+K05862+K12042+K04198+K04157+K08049+K13240+K04958+K02183+K05849+K00911+K05863+K04994+K04993+K13755+K04262+K04141+K00911+K04248+K05849+K04963+K05863+K04962+K03916+K00907+K04959+K17386+K04603+K04189+K00907+K04850+K04633+K04959+K04267+K18196+…
Starch and sucrose metabolism	ko00500	25	42	ENSGALG00000005407;ENSGALG00000005814;ENSGALG00000008508;ENSGALG00000008855;ENSGALG00000009511;ENSGALG00000010899;ENSGALG00000011016;ENSGALG00000016655;ENSGALG00000017304;ENSGALG00000021039;ENSGALG00000025921;ENSGALG00000030034;ENSGALG00000031341;ENSGALG00000031359;ENSGALG00000034397;ENSGALG00000034855;ENSGALG00000037587;ENSGALG00000038740;ENSGALG00000039394;ENSGALG00000042771;ENSGALG00000046826;…	K01196+K12316+K00688+K00963+K12047+K01084+K01835+K00750+K11809+K00844+K12316+K01084+K12047+K12407+K01513+K00844+K01513+K01176+K15779+K00700+K00693+K00688+K01810+K01513+K12316
Arginine biosynthesis	ko00220	11	18	ENSGALG00000002558;ENSGALG00000002576;ENSGALG00000007484;ENSGALG00000008177;ENSGALG00000008518;ENSGALG00000009519;ENSGALG00000023689;ENSGALG00000033338;ENSGALG00000034735;ENSGALG00000043754;ENSGALG00000050508	K01755+K01755+K14454+K13240+K01915+K01476+K01940+K00814+K00261+K01915+K13242
Phototransduction	ko04744	4	26	ENSGALG00000001418;ENSGALG00000008424;ENSGALG00000026445;ENSGALG00000042647	K08328+K02183+K02183+K04952
Nitrogen metabolism	ko00910	12	19	ENSGALG00000002390;ENSGALG00000002993;ENSGALG00000003456;ENSGALG00000005360;ENSGALG00000005855;ENSGALG00000008518;ENSGALG00000030781;ENSGALG00000033428;ENSGALG00000033700;ENSGALG00000034735;ENSGALG00000037975;ENSGALG00000043754	K01672+K01672+K01672+K18246+K01672+K01915+K18245+K01672+K01672+K00261+K01672+K01915
Autophagy - other	ko04136	6	32	ENSGALG00000002973;ENSGALG00000003458;ENSGALG00000004727;ENSGALG00000006298;ENSGALG00000006462;ENSGALG00000015204	K08334+K08269+K08269+K08342+K04382+K08343
MAPK signaling pathway - fly	ko04013	3	11	ENSGALG00000014740;ENSGALG00000016391;ENSGALG00000027159	K20223+K17536+K17536
Protein processing in endoplasmic reticulum	ko04141	60	176	ENSGALG00000001000;ENSGALG00000001038;ENSGALG00000001146;ENSGALG00000001220;ENSGALG00000001593;ENSGALG00000001782;ENSGALG00000001848;ENSGALG00000001986;ENSGALG00000003476;ENSGALG00000004115;ENSGALG00000004393;ENSGALG00000005667;ENSGALG00000005966;ENSGALG00000006474;ENSGALG00000006512;ENSGALG00000006564;ENSGALG00000006960;ENSGALG00000007659;ENSGALG00000007945;ENSGALG00000008320;ENSGALG00000008419;…	K09490+K01230+K14011+K14027+K14016+K14018+K04554+K13525+K08852+K09503+K05546+K04555+K10956+K03094+K03283+K09517+K10666+K09486+K09542+K10084+K14004+K03853+K03237+K04079+K09485+K01367+K11863+K04556+K03868+K14007+K04374+K02161+K09481+K01230+K09486+K10839+K24349+K14010+K09502+K09586+K03283+K09556+K04452+K04079+K09490+K13525+K09487+K09525+K03347+K13719+K09502+K09486+K01367+K09562+K01228+K04431+K01228+…
Amyotrophic lateral sclerosis	ko05014	1	7	ENSGALG00000048002	K04569
Drug metabolism - other enzymes	ko00983	22	66	ENSGALG00000002542;ENSGALG00000002932;ENSGALG00000005204;ENSGALG00000005472;ENSGALG00000005473;ENSGALG00000005474;ENSGALG00000006344;ENSGALG00000007191;ENSGALG00000008409;ENSGALG00000011805;ENSGALG00000012687;ENSGALG00000013073;ENSGALG00000013098;ENSGALG00000015230;ENSGALG00000016324;ENSGALG00000016325;ENSGALG00000016328;ENSGALG00000016442;ENSGALG00000028551;ENSGALG00000038923;ENSGALG00000048343;…	K01195+K00940+K00799+K00622+K00622+K00622+K00799+K00857+K00799+K00699+K00569+K00757+K00799+K00940+K00799+K00799+K00799+K10808+K00799+K03927+K01044+K01044
Glycine, serine and threonine metabolism	ko00260	21	45	ENSGALG00000002397;ENSGALG00000002638;ENSGALG00000002855;ENSGALG00000004491;ENSGALG00000004518;ENSGALG00000005363;ENSGALG00000007677;ENSGALG00000011331;ENSGALG00000015180;ENSGALG00000016196;ENSGALG00000016224;ENSGALG00000020943;ENSGALG00000023435;ENSGALG00000027822;ENSGALG00000032836;ENSGALG00000037156;ENSGALG00000040182;ENSGALG00000043290;ENSGALG00000047321;ENSGALG00000049318;Gallus_gallus_newGe…	K01079+K01754+K00314+K00315+K00544+K00108+K01733+K01758+K00831+K01697+K00274+K00830+K00613+K01620+K00274+K00049+K00542+K00552+K00314+K00552+K01697
B cell receptor signaling pathway	ko04662	4	6	ENSGALG00000004398;ENSGALG00000005547;ENSGALG00000012292;ENSGALG00000043681	K07367+K12230+K12230+K12229
Glycosphingolipid biosynthesis - globo and isoglobo series	ko00603	7	15	ENSGALG00000002651;ENSGALG00000003340;ENSGALG00000004948;ENSGALG00000013211;ENSGALG00000014128;ENSGALG00000014933;ENSGALG00000042462	K03368+K00722+K01189+K03371+K01988+K12373+K03368
Cushing syndrome	ko04934	2	4	ENSGALG00000048865;Gallus_gallus_newGene_7156	K22499+K22398
Central carbon metabolism in cancer	ko05230	1	1	ENSGALG00000006342	K00016
RNA polymerase	ko03020	11	33	ENSGALG00000004947;ENSGALG00000007008;ENSGALG00000007470;ENSGALG00000008534;ENSGALG00000008749;ENSGALG00000012291;ENSGALG00000012655;ENSGALG00000038160;ENSGALG00000047532;ENSGALG00000047565;ENSGALG00000050269	K03018+K14721+K03020+K03016+K03025+K03014+K03021+K02999+K03023+K03006+K02999
Alanine, aspartate and glutamate metabolism	ko00250	16	37	ENSGALG00000000081;ENSGALG00000002558;ENSGALG00000002576;ENSGALG00000007484;ENSGALG00000008518;ENSGALG00000009748;ENSGALG00000011618;ENSGALG00000013728;ENSGALG00000015057;ENSGALG00000020943;ENSGALG00000023689;ENSGALG00000033338;ENSGALG00000034735;ENSGALG00000039705;ENSGALG00000043754;ENSGALG00000054772	K03334+K01755+K01755+K14454+K01915+K01953+K01939+K00764+K00272+K00830+K01940+K00814+K00261+K00820+K01915+K18309
Glycosaminoglycan biosynthesis - chondroitin sulfate / dermatan sulfate	ko00532	17	24	ENSGALG00000002543;ENSGALG00000004276;ENSGALG00000005886;ENSGALG00000006757;ENSGALG00000007702;ENSGALG00000009704;ENSGALG00000010125;ENSGALG00000012345;ENSGALG00000014963;ENSGALG00000014964;ENSGALG00000024056;ENSGALG00000026899;ENSGALG00000029632;ENSGALG00000030607;ENSGALG00000031375;ENSGALG00000032915;ENSGALG00000042505	K00746+K04742+K00771+K00771+K00771+K08106+K00746+K03193+K01794+K01794+K01020+K13499+K07779+K01017+K04743+K00747+K01794
GnRH signaling pathway	ko04912	41	99	ENSGALG00000000949;ENSGALG00000001267;ENSGALG00000002016;ENSGALG00000004796;ENSGALG00000005088;ENSGALG00000005094;ENSGALG00000005621;ENSGALG00000005884;ENSGALG00000007779;ENSGALG00000008294;ENSGALG00000008424;ENSGALG00000008727;ENSGALG00000010870;ENSGALG00000012020;ENSGALG00000012135;ENSGALG00000012273;ENSGALG00000013022;ENSGALG00000014071;ENSGALG00000016564;ENSGALG00000016608;ENSGALG00000026445;…	K08523+K04369+K06068+K04393+K04515+K04364+K04515+K04421+K08049+K04958+K02183+K16342+K04448+K04959+K04374+K03099+K04850+K04959+K05871+K08043+K02183+K16342+K02833+K08048+K04441+K08045+K08042+K04515+K04857+K19662+K04361+K04515+K05858+K16342+K16342+K04431+K04464+K04464+K16342+K16342+K16342
Salivary secretion	ko04970	3	18	ENSGALG00000017171;ENSGALG00000044326;ENSGALG00000051473	K12318+K13912+K04975
Adrenergic signaling in cardiomyocytes	ko04261	68	148	ENSGALG00000000302;ENSGALG00000000469;ENSGALG00000001459;ENSGALG00000001564;ENSGALG00000003521;ENSGALG00000003601;ENSGALG00000004582;ENSGALG00000005088;ENSGALG00000005448;ENSGALG00000005621;ENSGALG00000005936;ENSGALG00000006462;ENSGALG00000007082;ENSGALG00000007409;ENSGALG00000007779;ENSGALG00000008424;ENSGALG00000008486;ENSGALG00000008544;ENSGALG00000008591;ENSGALG00000008593;ENSGALG00000008949;…	K12045+K04135+K05865+K05853+K10373+K05850+K10351+K04515+K12749+K04515+K04167+K04382+K09052+K04848+K08049+K02183+K04858+K05849+K04863+K01540+K04141+K05849+K12314+K11583+K04962+K04374+K09048+K02161+K04850+K01540+K11583+K08043+K11583+K10374+K21290+K02183+K05852+K04866+K08048+K05850+K04445+K05850+K04441+K08045+K08042+K01539+K04515+K04456+K05742+K11583+K17751+K04630+K04351+K17751+K04926+K04857+K04859+…
Dorso-ventral axis formation	ko04320	4	10	ENSGALG00000000521;ENSGALG00000013817;ENSGALG00000043240;ENSGALG00000043736	K02098+K02098+K02360+K02360
Galactose metabolism	ko00052	24	44	ENSGALG00000001604;ENSGALG00000002022;ENSGALG00000004948;ENSGALG00000005814;ENSGALG00000006543;ENSGALG00000008855;ENSGALG00000009511;ENSGALG00000010899;ENSGALG00000011016;ENSGALG00000011328;ENSGALG00000013072;ENSGALG00000019284;ENSGALG00000021039;ENSGALG00000025921;ENSGALG00000026195;ENSGALG00000030034;ENSGALG00000031341;ENSGALG00000031359;ENSGALG00000033271;ENSGALG00000034855;ENSGALG00000039394;…	K12309+K07966+K01189+K12316+K00850+K00963+K12047+K01084+K01835+K12309+K00011+K00011+K00844+K12316+K00965+K01084+K12047+K12407+K00850+K00844+K15779+K12309+K00011+K12316
Pantothenate and CoA biosynthesis	ko00770	9	21	ENSGALG00000000870;ENSGALG00000004763;ENSGALG00000004882;ENSGALG00000013177;ENSGALG00000013993;ENSGALG00000034397;ENSGALG00000037587;ENSGALG00000048781;ENSGALG00000054059	K00859+K00128+K01922+K00826+K08069+K01513+K01513+K08069+K01513
Protein digestion and absorption	ko04974	15	20	ENSGALG00000005797;ENSGALG00000008980;ENSGALG00000010391;ENSGALG00000016292;ENSGALG00000026836;ENSGALG00000029540;ENSGALG00000029617;ENSGALG00000032220;ENSGALG00000032997;ENSGALG00000043223;ENSGALG00000050072;ENSGALG00000051085;ENSGALG00000052087;ENSGALG00000054999;Gallus_gallus_newGene_10932	K24357+K06238+K24358+K16629+K24339+K24358+K07603+K14211+K24358+K24358+K24358+K16629+K24358+K24339+K16628
NF-kappa B signaling pathway	ko04064	2	4	ENSGALG00000004398;ENSGALG00000031763	K07367+K23324
Colorectal cancer	ko05210	1	2	ENSGALG00000003412	K08732
Propanoate metabolism	ko00640	19	40	ENSGALG00000003362;ENSGALG00000003409;ENSGALG00000003913;ENSGALG00000005043;ENSGALG00000005280;ENSGALG00000006342;ENSGALG00000008632;ENSGALG00000010211;ENSGALG00000010225;ENSGALG00000011659;ENSGALG00000016536;ENSGALG00000017163;ENSGALG00000028135;ENSGALG00000030996;ENSGALG00000035836;ENSGALG00000040702;ENSGALG00000041857;ENSGALG00000042246;ENSGALG00000048882	K01895+K01895+K05606+K01946+K09699+K00016+K01895+K00140+K01895+K00626+K07515+K00626+K00626+K01946+K00016+K00167+K00167+K00166+K01946
Riboflavin metabolism	ko00740	5	10	ENSGALG00000016363;ENSGALG00000032854;ENSGALG00000034397;ENSGALG00000037587;ENSGALG00000054059	K14394+K14379+K01513+K01513+K01513
Other types of O-glycan biosynthesis	ko00514	22	54	ENSGALG00000001130;ENSGALG00000002022;ENSGALG00000002841;ENSGALG00000004986;ENSGALG00000005550;ENSGALG00000006141;ENSGALG00000006233;ENSGALG00000007804;ENSGALG00000009452;ENSGALG00000010960;ENSGALG00000011235;ENSGALG00000012442;ENSGALG00000012544;ENSGALG00000013135;ENSGALG00000013406;ENSGALG00000015480;ENSGALG00000016803;ENSGALG00000031982;ENSGALG00000038515;ENSGALG00000041101;ENSGALG00000046896;…	K00710+K07966+K05948+K11703+K00778+K03691+K00710+K13676+K00710+K00710+K00710+K05948+K00710+K00710+K18134+K13667+K00779+K00728+K05948+K00710+K11703+K00710
Longevity regulating pathway - worm	ko04212	1	1	ENSGALG00000003458	K08269
Circadian entrainment	ko04713	1	2	ENSGALG00000017171	K12318
Protein export	ko03060	9	28	ENSGALG00000000218;ENSGALG00000001000;ENSGALG00000005966;ENSGALG00000009592;ENSGALG00000013569;ENSGALG00000023135;ENSGALG00000033498;ENSGALG00000036263;ENSGALG00000050845	K03105+K09490+K10956+K03104+K09481+K03106+K09490+K03108+K03108
Pancreatic cancer	ko05212	1	2	ENSGALG00000003412	K08732
Fatty acid metabolism	ko01212	33	63	ENSGALG00000001749;ENSGALG00000003286;ENSGALG00000003980;ENSGALG00000005206;ENSGALG00000005739;ENSGALG00000006644;ENSGALG00000007077;ENSGALG00000007127;ENSGALG00000007178;ENSGALG00000008040;ENSGALG00000008088;ENSGALG00000008659;ENSGALG00000008840;ENSGALG00000009714;ENSGALG00000009988;ENSGALG00000010628;ENSGALG00000010681;ENSGALG00000011312;ENSGALG00000011659;ENSGALG00000014730;ENSGALG00000015876;…	K15013+K15013+K00665+K01897+K00507+K01897+K08765+K10224+K10226+K09479+K01897+K10703+K01897+K11539+K10247+K01897+K08766+K09458+K00626+K10250+K10249+K07515+K00626+K10224+K10203+K00626+K10703+K07512+K10251+K00665+K00249+K00665+K10203
Inflammatory mediator regulation of TRP channels	ko04750	2	6	ENSGALG00000047761;ENSGALG00000050946	K16342+K16342
Inositol phosphate metabolism	ko00562	31	86	ENSGALG00000001042;ENSGALG00000001610;ENSGALG00000002583;ENSGALG00000003695;ENSGALG00000004336;ENSGALG00000004734;ENSGALG00000005805;ENSGALG00000006121;ENSGALG00000007590;ENSGALG00000007877;ENSGALG00000008603;ENSGALG00000009068;ENSGALG00000009096;ENSGALG00000009593;ENSGALG00000009880;ENSGALG00000010211;ENSGALG00000013814;ENSGALG00000017200;ENSGALG00000026945;ENSGALG00000029709;ENSGALG00000031538;…	K18082+K00920+K00922+K03103+K15909+K01099+K05857+K00923+K18083+K00920+K00911+K00911+K01108+K19801+K01109+K00140+K01092+K18081+K01092+K01109+K13711+K05859+K01092+K00913+K03084+K01116+K05860+K05858+K05857+K01107+K01116
Axon guidance	ko04360	25	39	ENSGALG00000001171;ENSGALG00000001264;ENSGALG00000001608;ENSGALG00000002294;ENSGALG00000002790;ENSGALG00000003203;ENSGALG00000004476;ENSGALG00000004569;ENSGALG00000006325;ENSGALG00000006473;ENSGALG00000006526;ENSGALG00000006563;ENSGALG00000008881;ENSGALG00000010490;ENSGALG00000011406;ENSGALG00000011686;ENSGALG00000012219;ENSGALG00000013722;ENSGALG00000028685;ENSGALG00000029621;ENSGALG00000038225;…	K06842+K06820+K07521+K06842+K07520+K06840+K06840+K07521+K06845+K06820+K06821+K06840+K07524+K07528+K06845+K06841+K07521+K06840+K06841+K06840+K06840+K07520+K07520+K06842+K07520
SNARE interactions in vesicular transport	ko04130	11	32	ENSGALG00000001107;ENSGALG00000008880;ENSGALG00000011673;ENSGALG00000013462;ENSGALG00000015012;ENSGALG00000015413;ENSGALG00000024485;ENSGALG00000030350;ENSGALG00000031381;ENSGALG00000034374;Gallus_gallus_newGene_11914	K08496+K08493+K08487+K08491+K08492+K08487+K08504+K13504+K08513+K08488+K13502
Mannose type O-glycan biosynthesis	ko00515	10	27	ENSGALG00000001740;ENSGALG00000002022;ENSGALG00000009815;ENSGALG00000013952;ENSGALG00000015075;ENSGALG00000016769;ENSGALG00000022718;ENSGALG00000026210;ENSGALG00000031590;ENSGALG00000031982	K09661+K07966+K21052+K09654+K00735+K09674+K07632+K17547+K10157+K00728
Peroxisome	ko04146	26	87	ENSGALG00000002836;ENSGALG00000005206;ENSGALG00000005647;ENSGALG00000006534;ENSGALG00000006644;ENSGALG00000007132;ENSGALG00000008088;ENSGALG00000008818;ENSGALG00000008840;ENSGALG00000009473;ENSGALG00000010628;ENSGALG00000011211;ENSGALG00000013777;ENSGALG00000014708;ENSGALG00000015057;ENSGALG00000016294;ENSGALG00000017291;ENSGALG00000020943;ENSGALG00000029657;ENSGALG00000030187;ENSGALG00000035636;…	K13343+K01897+K05677+K13351+K01897+K10214+K01897+K00031+K01897+K13338+K01897+K12261+K13336+K13299+K00272+K01640+K13356+K00830+K13337+K03781+K00477+K06664+K13348+K05676+K13273+K00308
Chronic myeloid leukemia	ko05220	2	2	ENSGALG00000008408;ENSGALG00000054619	K08091+K08091
Lysine degradation	ko00310	26	76	ENSGALG00000003063;ENSGALG00000003674;ENSGALG00000004763;ENSGALG00000004986;ENSGALG00000008053;ENSGALG00000008953;ENSGALG00000009282;ENSGALG00000009800;ENSGALG00000010315;ENSGALG00000010653;ENSGALG00000011659;ENSGALG00000013297;ENSGALG00000013642;ENSGALG00000015388;ENSGALG00000015935;ENSGALG00000016536;ENSGALG00000017006;ENSGALG00000017163;ENSGALG00000019094;ENSGALG00000028135;ENSGALG00000035800;…	K18201+K15791+K00128+K11703+K20796+K14157+K09189+K11431+K00471+K11426+K00626+K00471+K11432+K11432+K11426+K07515+K18494+K00626+K18494+K00626+K18826+K11703+K11422+K11433+K11433+K15588
Alcoholism	ko05034	2	5	ENSGALG00000040141;ENSGALG00000053281	K11251+K15985
Sphingolipid metabolism	ko00600	24	58	ENSGALG00000000755;ENSGALG00000001592;ENSGALG00000001604;ENSGALG00000002412;ENSGALG00000003701;ENSGALG00000003944;ENSGALG00000004948;ENSGALG00000005599;ENSGALG00000009037;ENSGALG00000010593;ENSGALG00000010902;ENSGALG00000011213;ENSGALG00000011328;ENSGALG00000012018;ENSGALG00000014624;ENSGALG00000014711;ENSGALG00000015151;ENSGALG00000033245;ENSGALG00000036106;ENSGALG00000037467;ENSGALG00000039141;…	K04711+K01441+K12309+K17108+K04714+K01201+K01189+K04628+K00654+K01202+K23727+K04712+K12309+K04628+K04710+K01080+K07553+K12351+K12350+K12357+K04710+K12309+K04710+K04710
Longevity regulating pathway - multiple species	ko04213	1	2	ENSGALG00000025809	K03283
Hippo signaling pathway	ko04390	9	23	ENSGALG00000001169;ENSGALG00000002287;ENSGALG00000010412;ENSGALG00000011296;ENSGALG00000012341;ENSGALG00000038951;ENSGALG00000043018;ENSGALG00000047835;Gallus_gallus_newGene_5192	K16681+K16681+K16820+K16821+K16686+K09850+K24050+K16681+K16144
Sphingolipid signaling pathway	ko04071	2	4	ENSGALG00000008408;ENSGALG00000054619	K08091+K08091
Hypertrophic cardiomyopathy	ko05410	6	10	ENSGALG00000003886;ENSGALG00000009670;ENSGALG00000013968;ENSGALG00000017122;ENSGALG00000025842;ENSGALG00000029917	K12563+K12565+K12566+K12564+K10374+K12565
Base excision repair	ko03410	16	38	ENSGALG00000001586;ENSGALG00000003106;ENSGALG00000004517;ENSGALG00000007753;ENSGALG00000008873;ENSGALG00000009228;ENSGALG00000012237;ENSGALG00000020747;ENSGALG00000028294;ENSGALG00000028691;ENSGALG00000029292;ENSGALG00000031457;ENSGALG00000031679;ENSGALG00000033781;ENSGALG00000039102;ENSGALG00000050752	K10567+K10802+K10798+K03512+K02326+K24070+K02325+K10801+K10798+K03652+K04802+K20813+K03506+K04799+K10802+K03505
Ras signaling pathway	ko04014	13	20	ENSGALG00000003412;ENSGALG00000004728;ENSGALG00000007193;ENSGALG00000008408;ENSGALG00000008771;ENSGALG00000013617;ENSGALG00000034024;ENSGALG00000038951;ENSGALG00000047761;ENSGALG00000050946;ENSGALG00000054619;Gallus_gallus_newGene_12312;Gallus_gallus_newGene_4090	K08732+K17635+K16817+K08091+K19613+K05096+K08019+K09850+K16342+K16342+K08091+K17630+K17634
Basal transcription factors	ko03022	12	40	ENSGALG00000001263;ENSGALG00000002060;ENSGALG00000003793;ENSGALG00000006205;ENSGALG00000010283;ENSGALG00000010576;ENSGALG00000013733;ENSGALG00000015122;ENSGALG00000016974;ENSGALG00000023682;ENSGALG00000042320;Gallus_gallus_newGene_4637	K03121+K14651+K03123+K03124+K03137+K03122+K10845+K03129+K03139+K03143+K03136+K14535
Glucagon signaling pathway	ko04922	1	4	ENSGALG00000006342	K00016
Neomycin, kanamycin and gentamicin biosynthesis	ko00524	3	6	ENSGALG00000021039;ENSGALG00000031359;ENSGALG00000034855	K00844+K12407+K00844
Wnt signaling pathway	ko04310	78	184	ENSGALG00000000839;ENSGALG00000001097;ENSGALG00000001600;ENSGALG00000001946;ENSGALG00000002588;ENSGALG00000002763;ENSGALG00000002900;ENSGALG00000003015;ENSGALG00000003169;ENSGALG00000003473;ENSGALG00000003767;ENSGALG00000005088;ENSGALG00000005621;ENSGALG00000005803;ENSGALG00000006197;ENSGALG00000006474;ENSGALG00000006480;ENSGALG00000007332;ENSGALG00000007515;ENSGALG00000007929;ENSGALG00000007963;…	K01384+K01064+K02353+K19471+K04504+K02185+K19882+K19614+K00181+K02166+K03213+K04515+K04515+K16273+K03097+K03094+K02620+K04511+K02222+K02353+K17332+K04491+K02432+K04496+K16834+K04308+K04448+K01357+K00445+K03868+K04512+K04512+K23491+K04497+K00444+K17388+K02354+K04512+K23099+K02165+K04511+K23097+K00182+K02376+K04510+K02235+K04511+K04492+K04490+K04495+K04515+K04497+K00182+K02432+K23605+K00572+K16834+…
Cytosolic DNA-sensing pathway	ko04623	18	55	ENSGALG00000004947;ENSGALG00000007008;ENSGALG00000007470;ENSGALG00000007874;ENSGALG00000008534;ENSGALG00000008749;ENSGALG00000012291;ENSGALG00000012655;ENSGALG00000014297;ENSGALG00000027864;ENSGALG00000029940;ENSGALG00000032717;ENSGALG00000034478;ENSGALG00000039409;ENSGALG00000041129;ENSGALG00000043603;ENSGALG00000047532;Gallus_gallus_newGene_3754	K03018+K14721+K03020+K05482+K03016+K03025+K03014+K03021+K09447+K04734+K04519+K12964+K12964+K04735+K12654+K12499+K03023+K17834
Synthesis and degradation of ketone bodies	ko00072	9	17	ENSGALG00000002960;ENSGALG00000006947;ENSGALG00000011659;ENSGALG00000014862;ENSGALG00000016294;ENSGALG00000017163;ENSGALG00000023601;ENSGALG00000028135;Gallus_gallus_newGene_2901	K01641+K00019+K00626+K01641+K01640+K00626+K00019+K00626+K00019
