# Supplementary material for: Effects of SLC45A2 and GPNMB on Melanin Deposition Based on Transcriptome Sequencing in Chicken Feather Follicles
Source: Animals (Basel). 2023 Aug 12;13(16):2608. doi: 10.3390/ani13162608 (PMC10451703; doi:10.3390/ani13162608)
Supplement: Supplementary file 1 [file animals-13-02608-s001.zip › Table S7.xlsx]

## Sheet: Y vs. H
Table S7. PPI network of DEGs.
Gene1	Gene2	combined_score
SLC45A2	TYR	0.9
MLPH	TYR	0.604
KIT	TYR	0.59
GPNMB	SLC45A2	0.559
GPNMB	TYR	0.554
MFSD12	MLPH	0.525
KIT	SLC45A2	0.473
MFSD12	SLC45A2	0.453
MLPH	SLC45A2	0.407

## Sheet: S vs. H
Table S7. PPI network of DEGs.
Gene1	Gene2	combined_score
ABCA8	ABCA9	0.441
ACER1	SDR16C5	0.58
ACTA1	TNNI1	0.678
ACTA1	RHOC	0.661
ACTA1	KAT2A	0.527
ACTA1	FMN1	0.491
ACTA1	VEGFA	0.571
ACTA1	LAMA1	0.488
ACTA1	TAGLN	0.551
ACTA1	LIMK1	0.582
ACTA1	HSPB7	0.597
ACTA1	HSPB1	0.648
ADAMTS18	POFUT2	0.931
ANGPTL4	VEGFA	0.629
AOX1	SDR16C5	0.901
APTX	DNAJA1	0.537
ARHGEF26	RHOC	0.946
BLB2	SLA2	0.587
C12ORF57	PLACL2	0.511
CACNA1E	RHOC	0.463
CACNA1E	IER5	0.452
CD40	HSPA8	0.636
CD40	LGALS3	0.453
CDK15	RHOC	0.503
CDK15	CEBPB	0.482
CDK15	OBFC1	0.434
CDO1	PPCS	0.803
CDR2	PIGM	0.87
CEBPB	KLF4	0.484
CITED2	KAT2A	0.67
CNNM1	TNFRSF6B	0.565
CPT2	KCNS3	0.467
CSRP1	TNNI1	0.715
CSRP1	HSPB1	0.409
CSRP1	TAGLN	0.72
DES	HSPB1	0.438
DHODH	PSPH	0.41
DHODH	PRMT8	0.474
DNAJA1	HSPA8	0.959
DNAJA1	HSPB7	0.54
EMX2	SOX9	0.42
ENO2	HSPA8	0.41
ENPP6	PODN	0.442
ENPP6	IER5	0.591
ENSGALG00000026449	KAT2A	0.553
ENSGALG00000026449	FANCD2	0.728
FANCD2	OBFC1	0.681
FMN1	RHOC	0.825
FZD1	RHOC	0.452
FZD1	TCF7L2	0.575
FZD1	WNT11	0.791
HSCB	HSPA8	0.691
HSD17B2	TPPP3	0.511
HSD17B2	SBK1	0.404
HSPA8	NHLRC1	0.4
HSPA8	HSPB7	0.572
HSPA8	HSPB1	0.741
HSPB1	VEGFA	0.583
IFI27L2	OASL	0.605
IFITM5	OASL	0.486
IGF1	IRS1	0.991
IGF1	VEGFA	0.966
IGF1	ITGB6	0.424
IGF1	SOX9	0.553
IRS1	TCF7L2	0.449
IRS1	ITGB6	0.453
IRS1	MST1R	0.454
ITGB6	RHOC	0.572
ITGB6	VEGFA	0.477
ITGB6	WTIP	0.408
ITGB6	MST1R	0.567
ITGB6	LAMA1	0.83
KIAA1614	RHOC	0.419
KLF4	TCF7L2	0.624
KLF4	SOX9	0.562
KLF4	MYOCD	0.623
LAMA1	NTN4	0.51
LGALS3	VEGFA	0.466
LIMK1	RHOC	0.566
LOC415932	MST1R	0.409
MST1R	SEMA6B	0.585
MST1R	RHOC	0.572
MST1R	RASL11A	0.505
MST1R	SEMA3B	0.609
MYOCD	TAGLN	0.798
NDNF	PDE3B	0.416
NDUFAB1	PPCS	0.409
NDUFAB1	SDR16C5	0.434
NDUFAB1	OTOR	0.572
NMRK2	TCF7L2	0.519
NR4A3	TCF7L2	0.491
NSDHL	SDR16C5	0.424
NTN1	SEMA6B	0.481
NTN1	RHOC	0.548
NTN1	SEMA3B	0.595
OASL	PPM1J	0.462
OBSL1	SLC11A1	0.404
PDE3B	SLC43A2	0.408
PLACL2	TPPP3	0.529
PPM1J	TPPP3	0.53
RGCC	TAGLN	0.406
RHOC	VEGFA	0.606
SBK1	SLA2	0.637
SEMA3B	VEGFA	0.568
SEMA6B	VEGFA	0.443
SEMA6B	WNT11	0.501
SOX9	TNMD	0.523
